# Supplementary material for: Prevalence and solving strategies of drug-related problems in adult psychiatric inpatients - a systematic review
Source: Front Psychiatry. 2024 Dec 4;15:1460098. doi: 10.3389/fpsyt.2024.1460098 (PMC11652846; doi:10.3389/fpsyt.2024.1460098)
Supplement: Supplementary file 3 [file Table1.xlsx]

## Sheet: Original Articles
Title	authors	country	year of publication	title screened: inclusion [yes/no]	abstract screened: inclusion [yes/no]	full text screened: inclusion [yes/no]	final inclusion [yes/no]	justification for exclusion
Infection and inflammation leading to clozapine toxicity and intensive care: a case series	Leung JG, Nelson S, Takala CR, Gören JL.	USA	2014	yes	yes [all agreed in random title sample]	no	no	cases admitted to general medical units
[Pharmacists' interventions conducted by hospital pharmacists on psychotropic drugs pharmacotherapy]	Parent G, Rose FX, Bedouch P, Conort O, Charpiat B, Juste M, Roubille R, Allenet B.	France	2015	yes	yes [all agreed in random title sample]	no	no	data from other medical departments included, psychiatric hospitals and adult patients not separately reported
Identification and management of adverse effects of antipsychotics in a tertiary care teaching hospital	Lucca JM, Madhan R, Parthasarathi G, Ram D.	India	2014	yes	yes [all agreed in random title sample]	No	no	outpatients and patients < 18 y. included
A CLINIC BASED OBSERVATIONAL STUDY ON ADVERSE DRUG REACTIONS IN PSYCHIATRY	Babitha, Gajula; Madhuri, Sabbani; Manjula, Pulluru; Babu, Bandari Jagadeesh;	India	2018	yes	yes [all agreed in random title sample]	No	no	patients < 18y. Included
The Prevalence and Characteristics of Psychotropic-Related Hospitalizations in Older People: A Systematic Review and Meta-Analysis	Wojt I.R., Cairns R., Clough A.J., Tan E.C.K.	Australia	2021	yes	yes [all agreed in random title sample]	No	no	wrong setting
Prevalence and Assessment of Adverse Drug Reactions in Mental Health Institute in a Tertiary Care Teaching Hospital: A 2 Years of Cross-Sectional Study	Abhisek, P Ansuman; Das, Priti; Pradhan, Shweta Supriya; Pati, Saswati Sucharita; Mohanty, Srikanta;	India	2018	yes	yes [all agreed in random title sample]	No	no	outpatients included
The interdisciplinary psychiatric ward round - Evaluation of a pilot project [Die interdisziplinäre psychiatrische Visite: Evaluation eines Pilotprojekts]	Heck J., Krause O., Westhoff M.S., Schülke R., Osmanovic A., Stichtenoth D.O., Bleich S., Frieling H., Groh A.	Germany	2021	yes	yes [all agreed in random title sample]	no	no	no prevalence of DRPs reported, intervention not statistically tested
Systematic Literature Review of Text Messaging Interventions to Promote Medication Adherence Among People With Serious Mental Illness	Simon, Emily; Edwards, Alyssa M; Sajatovic, Martha; Jain, Nisha; Montoya, Jessica L; Levin, Jennifer B;		2022	yes	yes [all agreed in random title sample]	no	no	wrong setting
Neuroleptic malignant syndrome: A guide for psychiatrists	Wadoo O., Ouanes S., Firdosi M.		2021	yes	yes [all agreed in random title sample]	No	no	no prevalence of DRPs reported
Frequency and Nature of Medication Errors and Adverse Drug Events in Mental Health Hospitals: a Systematic Review	Alshehri G.H., Keers R.N., Ashcroft D.M.	UK	2017	yes	yes [all agreed in random title sample]	no	no	outpatients included
Patient safety in inpatient mental health settings: a systematic review	Thibaut B., Dewa L.H., Ramtale S.C., D'lima D., Adam S., Ashrafian H., Darzi A., Archer S.		2019	yes	yes [all agreed in random title sample]	no	no	no prevalence data or interventions
Severe adverse drug reactions of antidepressants: Results of the German multicenter drug surveillance program AMSP	Degner D., Grohmann R., Kropp S., Rüther E., Bender S., Engel R.R., Schmidt L.C.	Germany, Austria, Switzerland	2004	yes	yes [all agreed in random title sample]	yes	no	ADR only for antidepressants
Impact of a clinical pharmacist on medication safety in mental health Hospital-in-the-Home: a retrospective analysis	Farag M., Hoti K., Hughes J., Chalmers L.	Australia	2022	yes	yes [all agreed in random title sample]	No	no	wrong setting
Cost-avoidance and qualitative analysis of clinical pharmacy interventions by psychiatric pharmacy residents at state psychiatric facilities	Gardner K.N., Diefenderfer L.A., Nelson L.A., Iuppa C., Elliott E., Kleinhesselink K., Sass D., Sommi R.W.	USA	2016	yes	yes [all agreed in random title sample]	no	no	no prevalence data reported
A prospective study of adverse drug reactions of antipsychotic drugs in a tertiary care public psychiatry hospital	Akarsh, MP; TE, Prashanth Kumar;	India	2022	yes	yes [all agreed in random title sample]	no	no	wrong setting (outpatient)
Medication decision-making by persons with serious mental illness	Mahone, Irma H;	USA	2004	yes	yes [all agreed in random title sample]	no	no	wrong setting (outpatient)
Expanding our Understanding of Atypical Antipsychotics: Acute Urinary Retention Secondary to Olanzapine	Mirzakhani H., Rahim M., Mathew J.	USA	2020	yes	yes [all agreed in random title sample]	no	no	wrong setting
Psychotropic drug prescription in a psychiatric university hospital in Germany	Davids E., Bunk C., Specka M., Gastpar M.	Germany	2006	yes	yes [all agreed in random title sample]	no	no	no DRPs or intervention of any kind assessed but general data on prescribed drugs at discharge
Medication Self-Management in Hospitalised Patients with Schizophrenia or Bipolar Disorder: The Perceptions of Patients and Healthcare Providers	Loots E, Leys J, Proost S, Morrens M, Glazemakers I, Dilles T, Van Rompaey B.		2022	yes	yes [all agreed in random title sample]	no	no	DRPs not assessed
The use of Atypical antipsychotics in French psychiatric hospitals	Bret M.C., Bret P., Pariente A., Fourier-Réglat A.	France	2007	yes	yes [all agreed in random title sample]	yes	no	no DRPs assessed as defined in study protocol
NEW TOOL TO IMPROVE THE ADHERENCE OF PSYCHIATRIC PATIENTS DURING HOSPITALIZATION VIA COMBINING A COMPREHENSIVE MEDICATION REVIEW AND EDUCATION INTERVIEW BY A CLINICAL PHARMACIST	Taskova I., Michalcova J., Saloun J.	Czech Republic	2022	yes	yes	no	no	no statistical testing to evaluate intervention
Case Report: Pharmacogenetics Applied to Precision Psychiatry Could Explain the Outcome of a Patient With a New CYP2D6 Genotype	Marcos-Vadillo E., Carrascal-Laso L., Ramos-Gallego I., Gaedigk A., García-Berrocal B., Mayor-Toranzo E., Sevillano-Jiménez A., Sánchez A., Isidoro-García M., Franco-Martín M.	Spain	2022	yes	yes	yes	no	ADE in specific drugs not overall prevalence
Subjective Medication Satisfaction with Antipsychotic Polypharmacy in a Naturalistic Inpatient and Outpatient Sample	Kikkert M.J., de Mooij L., de Koning M., Dekker J.	Netherlands	2021	yes	yes	no	no	no prevalence data of DRPs reported nor intervention to solve DRPs
Development and Validation of ‘Prediction of Adverse Drug Reactions in Older Inpatients (PADROI)’ Risk Assessment Tool	Yadesa T.M., Kitutu F.E., Tamukong R., Alele P.E.	Uganda	2022	yes	yes	no	no	no separate prevalence of ADR for psychiatric inpatients reported
Study of Natural Products Adverse Reactions (SONAR) in Adults with Mental Health Conditions: A Cross-Sectional Study	Zorzela L., Khamba B., Sparks E., Necyk C., Urichuk L., Katzman M.A., Koczerginski D., Chue P., Barnes J., Vohra S.	Canada	2021	yes	yes	no	no	wrong setting (outpatient)
Quantifying the Impact of Phenoconversion on Medications With Actionable Pharmacogenomic Guideline Recommendations in an Acute Aged Persons Mental Health Setting	Mostafa S., Polasek T.M., Sheffield L.J., Huppert D., Kirkpatrick C.M.J.	Australia	2021	yes	yes	no	no	no prevalence data reported
Root Cause Analysis of Adverse Events Involving Opioid Overdoses in the Veterans Health Administration	Norris B., Soncrant C., Mills P.D., Gunnar W.	USA	2021	yes	yes	no	no	no prevalence data reported
Analysis of medication adherence and its influencing factors in patients with schizophrenia in the chinese institutional environment	Yu W., Tong J., Sun X., Chen F., Zhang J., Pei Y., Zhang T., Zhang J., Zhu B.	China	2021	yes	yes	no	no	no prevalence data reported
Prescription Drug Misuse in “Clubbers” and Disco Goers in Ibiza	di Giannantonio M., Negri A., Schiavone S., Vannini C., Pettorruso M., De-Giorgio F., Verrastro V., Trabace L., Corbo M., Gottardo R., Camuto C., Mazzarino M., Barra A., De Berardis D., Lopez J.I., Del Villar C.M., Schifano F., Martinotti G.	Spain	2020	yes	yes	no	no	no prevalence of DRPs or intervention assessed
A systematic review on the impact of clinical pharmacist interventions in patients with mental health disorders	Javedh S., Rao Padma G.M., Sridhar B.S., Shariff A., Al-Bonni I.M.A.	United Arab Emirates	2020	yes	yes	no	no	no prevalence data reported
Reducing adverse medication events in mental health: Australian National Survey	Gadzhanova S., Roughead E., Lowy H., O'Connor D.	Australia	2020	yes	yes	no	no	no prevalence data reported
Manic episode associated with Varenicline treatment in a patient with a history of depression [Depresyon öyküsü olan bir hastada Vareniklin tedavisi ile ilişkili manik nöbet]	Çankaya P.K., Karagüzel E.O., Tiryaki A.	Turkey	2020	yes	yes	no	no	wrong setting (outpatient)
Remission of treatment-resistant depression with tardive akathisia with electroconvulsive therapy	Emmanuel T.	UK	2019	yes	yes	yes	no	ADE under specific drug treatment
Discharge in an adult mental health care unit: Which process for medication reconciliation? Results of 1-year experience [Sortie d'hospitalisation en santé mentale : quel processus de conciliation médicamenteuse ? Bilan après un an de phase test]	Huynh L., Landry A., Colombe M., Auclair V., Gabriel-Bordenave C., Roberge C.	France	2019	yes	yes	no	no	no prevalence data on DRPs reported, no statistical testing of intervention effects
Mitigating risk in Norwegian psychiatric care: Identifying triggers of adverse events through Global Trigger Tool for psychiatric care	Okkenhaug A., Tritter J.Q., Myklebust T.A., Deilkås E.T., Meirik K., Landstad B.J.		2019	yes	yes	no	no	not on DRPs
Inpatients' assessment of outcome at psychiatric institutions: An analysis of predictors following a national crosssectional survey in Norway	Bjertnaes O., Iversen H.H.	Norway	2018	yes	yes	no	no	no prevalence of DRPs during hospital stay or intervention to solve them assessed
The underreporting of medication errors: A retrospective and comparative root cause analysis in an acute mental health unit over a 3-year period	Morrison M., Cope V., Murray M.		2018	yes	yes	no	no	no prevalence data on DRPs reported, total number of patients unknown
Validation of pharmacist–physician collaboration in psychiatry: ‘the Eichberger-model’	Hahn M., Ritter C., Roll S.C.	Germany	2018	yes	yes	no	no	no prevalence data on DRPs or intervention to solve them
Pharmacological risk factors associated with hospital readmission rates in a psychiatric cohort identified using prescriptome data mining 11 Medical and Health Sciences 1117 Public Health and Health Services	Shameer K., Perez-Rodriguez M.M., Bachar R., Li L., Johnson A., Johnson K.W., Glicksberg B.S., Smith M.R., Readhead B., Scarpa J., Jebakaran J., Kovatch P., Lim S., Goodman W., Reich D.L., Kasarskis A., Tatonetti N.P., Dudley J.T.		2018	yes	yes	no	no	no prevalence data of DRPs during hospitalization or intervention to solve them reported
Drug therapy safety at the transition from hospital to community medicine [Arzneimitteltherapiesicherheit an der stationär-ambulanten Schnittstelle]	Hahn M., Roll S.C., Klein J.	Deutschland	2018	yes	yes	no	no	no prevalence data of DRPs or intervention to solve them reported
Sleep-related eating disorder with mirtazapine	Shinith D., Mathilakath A., Kim D.-I., Patel B.		2018	yes	yes	yes	no	ADE under specific drug treatment
Possible SAMe-induced mania	Abeysundera H., Gill R.	Australia	2018	yes	yes	no	no	no prevalence data, no intervention, ADE occurred due to ambulatory care not during hospitalization
Polypharmacy and geriatric psychiatry [Polymédication et gérontopsychiatrie]	Hamzaoui A., Joulié A., El Dachri Y.	France	2017	yes	yes	no	no	no prevalence of DRPs or intervention to solve DRPs assessed
Prescribing quality improvement: reducing high-dose antipsychotic use	Prajapati A.R., Johnston E., Ugochukwu U., Solomka B.		2017	yes	yes	no	no	not on DRPs
Pharmacokinetic Interactions between Valproic Acid and Lorazepam (PIVOtAL Study): A Review of Site-Specific Practices	Tang J.Y., Kiang T.K.L., Ensom M.H.H.	Canada	2017	yes	yes	no	no	wrong setting
Haloperidol induced neuroleptic malignant syndrome	Chaithra S., Ammu A., Eapen B.A., Hemalatha S., Sivakumar T.	India	2016	yes	yes	no	no	wrong setting
Clinical audit on drug prescriptions for elderly patients hospitalized in a unit of psychiatry [Audit clinique ciblé sur la prise en charge médicamenteuse chez le sujet âgé hospitalisé en psychiatrie]	Humaraut C., Caron J., Bayonne L., Moalic Y.	France	2016	yes	yes	no	no	no prevalence of DRPs as defined in study protocol assessed as primary or secondary outcomes
Medication system: Analysis of actions taken by professionals in psychiatric units [Sistema de medicação: Análise das ações dos profissionais em unidades de internação psiquiátrica] [Sistema de medicacíon: Análisis de las acciones profesionales en unidades psiquiátricas]	Souta M.M., Telles Filho P.C.P., Vedana K.G.G., Pedrão L.J., Miasso A.I.	Brazil	2016	yes	yes	no	no	only prevalence of prescription errors reported, subjects: professionals, not patients
Fatal Neuroleptic Malignant Syndrome Associated with Quetiapine	Schattner A., Kitroser E., Cohen J.D.	Israel	2016	yes	yes	yes	no	ADE under specific drug treatment
Standards of prescription writing in a long-term psychogeriatric unit: A series of clinical audits	Wilson L.S., Devitt P., Hally O.	Ireland	2015	yes	yes	no	no	no DRPs assessed as defined in study protocol
Prescribing of potentially inappropriate medications in old aged psychiatric in-patients - Are the recommendations of the priscus list implemented? [Psychopharmakotherapie bei gerontopsychiatrischen stationären Patienten: Werden die Empfehlungen der PRISCUS-Liste umgesetzt?]	Poljansky S., Sander K., Artmann S., Laux G.	Deutschland	2015	yes	yes	no	no	PIMs not defined as DRPs in study protocol
The severe complication of stevens–johnson syndrome induced by long-term clozapine treatment in a male schizophrenia patient: A case report	Wu M.-K., Chung W., Wu C.-K., Tseng P.-T.	Taiwan	2015	yes	yes	yes	no	ADE under specific drug treatment
Medicines management: An interview study of nurses at a secure psychiatric hospital	Haw C., Stubbs J., Dickens G.	UK	2015	yes	yes	no	no	no prevalence of DRPs in patients assessed
Pharmacists' interventions conducted by hospital pharmacists on psychotropic drugs pharmacotherapy [Interventions pharmaceutiques émises par les pharmaciens sur les médicaments psychotropes]	Parent G., Rose F.-X., Bedouch P., Conort O., Charpiat B., Juste M., Roubille R., Allenet B.	France	2014	yes	yes	no	no	data on DRPs linked to psychotropic drugs in hospital, data for psychiatric inpatients only cannot be extracted
To study the pattern of adverse drug reaction of antipsychotic drugs in a tertiary care hospital of Assam	Kurmi P., Paul P.K., Dutta S.K., Das S.		2015	yes	yes	no	no	children ≥ 12 years included, mean age and range not reported
Side effects related to potentially inappropriate medications in elderly psychiatric patients under everyday pharmacotherapy	Hefner G., Stieffenhofer V., Gabriel S., Palmer G., Müller K.-M., Röschke J., Hiemke C.	Germany	2015	yes	yes	yes	no	ADR prevalence data for inpatients not separately reported
Antipsychotic Use and the risk of rhabdomyolysis	Packard K., Price P., Hanson A.	USA	2014	yes	yes	no	no	wrong setting
A study of the prescription and administration of sedative PRN medication to older adults at a secure hospital	Haw C., Wolstencroft L.	UK	2014	yes	yes	no	no	no prevalence of DRPs reported
Tamoxifen and depression: Drug interactions in breast cancer	McMichael K.S., Adams K., Crouse E.L.B.	USA	2013	yes	yes	no	no	wrong setting
The potential for antimicrobials to adversely affect mental state	Lally L., Mannion L.	Ireland	2013	yes	yes	no	no	wrong setting
Antipsychotic combinations: Benefits versus risks, a focus on metabolic consequences	Gamal M.M.A., Tayebani M.E., Bassim R.E.	Egypt	2013	yes	yes	no	no	metabolic effects not directly described as DRPs or as linked with AP treatment
Reducing antipsychotic-induced weight gain in schizophrenia: A double-blind placebo-controlled study of reboxetine-betahistine combination	Poyurovsky M., Fuchs C., Pashinian A., Levi A., Weizman R., Weizman A.	Israel	2013	yes	yes	no	no	no prevalence of DRPs as defined in study protocol assessed, clinical trial on effect of reboxetine/betahistine not clinical intervention which can be measured in acceptance, setting unclear
Pharmaceutical intervention in anticonvulsant treatments of inpatients	Ricote Lobera I., Santos Mena B., Peña Cabia S., Hidalgo Correas F.J., García Diaz B.		2013	yes	yes	no	no	full text not retrieved, psychiatric inpatients assessed? Focus on anticonvulsants, not typical psychotropic drugs
Weight gain - as possible predictor of metabolic syndrome	Grahovac T., Ružić K., Dadić-Hero E., Šepić-Grahovac D., Sabljić V.	Croatia	2011	yes	yes	yes	no	ADE under specific drug treatment
Psychotropic PRN use among older people's inpatient mental health services	Baker J.A., Keady J., Hardman P., Kay J., Jones L., Jolley D.	UK	2010	yes	yes	no	no	study on PRN prescription quality, not included in our DRP definition
Severe nightly hypotension with combination of antihypertensive medication and prothipendyl [Schwere nächtliche hypotonie unter kombination von prothipendyl mit antihypertensiva]	Pfeiffer O., Degner D., Franz M.	Germany	2010	yes	yes	yes	no	ADE under specific drug treatment
Infection or idiosyncratic reaction to antiepileptic drugs?	Presecki P., Grosić V., Silić A., Mihanović M.	Croatia	2010	yes	yes	no	no	no DRP
Are clozapine patients at risk for blood dyscrasias with concomitant Tamiflu® use?	Demler T.L., Trigoboff E.	USA	2009	yes	yes	no	no	no prevalence of DRPs or intervention reported
Worsening psychosis induced by varenicline in a hospitalized psychiatric patient	DiPaula B.A., Thomas M.D.	USA	2009	yes	yes	yes	no	ADE under specific drug treatment
Prescribing patterns of antipsychotics in 13 French psychiatric hospitals [Enquête de pratiques de prescription des antipsychotiques dans 13 centres hospitaliers du réseau PIC]	Bret P., Bret M.-C., Queuille E.	France	2009	yes	yes	no	no	prevalence of DRPs not reported as primary or secondary outcome
Reduction of suboptimal prescribing and clinical outcome for dementia patients in a senior behavioral health inpatient unit	Chan V.T., Woo B.K.P., Sewell D.D., Allen E.C., Golshan S., Rice V., Minassian A., Daly J.W.	USA	2009	yes	yes	no	no	PIM not defined as DRP in study protocol
Administering medication to adult patients with dysphagia.	Kelly J., Wright D.	UK	2009	yes	yes	no	no	not inpatient psychiatry, general article, no systematic review
The impact of a good practice manual on professional practice associated with psychotropic PRN in acute mental health wards: An exploratory study	Baker J.A., Lovell K., Harris N.	UK	2008	yes	yes	no	no	prevalence of DRPs not reported, intervention not statistically tested
Adverse drug events and medication errors in psychiatry: Methodological issues regarding identification and classification	Mann K., Rothschild J.M., Keohane C.A., Chu J.A., Bates D.W.	USA	2008	yes	yes	no	no	no prevalence of DRPs or specific, statistically tested interventions to solve DRPs reported
New for old? Risperidone long-acting injection in older patients	Hudson-Jessop P., Hughes B., Brinkley N.	Australia	2007	yes	yes	no	no	wrong setting
Minimizing antipsychotic medication obviated the need for enema against severe constipation leading to paralytic ileus: A case report	Suzuki T., Uchida H., Watanabe K., Kashima H.	Canada	2007	yes	yes	yes	no	ADE under specific drug treatment
Audit on inpatient prescription writing guidelines	Kripalani M., Badanapuram R., Bell A.		2007	yes	yes	no	no	intervention effect not statistically tested, no prevalence of prescribing errors reported
Improving prescription quality in an in-patient mental health unit: Three cycles of clinical audit	Ved P., Coupe T.	UK	2007	yes	yes	no	no	overall prevalence of DRPs/prescription errors not reported, number of patients not reported
Tobacco smoking within psychiatric inpatient settings: A biospsychosocial perspective	Olivier D., Lubman D.I., Fraser R.	Australia	2007	yes	yes	no	no	prevalence of DRPs or statistically tested interventions not assessed in review
Typical neuroleptics vs. atypical antipsychotics in the treatment of acute mania in a natural setting	Letmaier M., Schreinzer D., Reinfried L., Glauninger G., Thierry N., Kapitany T., Kasper S.	Austria	2006	yes	yes	yes	no	ADE under specific drug treatment
Prescription errors in psychiatry - A multi-centre study	Stubbs J., Haw C., Taylor D.	UK	2006	yes	yes	no	no	wrong setting, inclusion of patients < 18 years
Survey of atypical antipsychotics' use in Morlaix Medical Center [Enquête sur l'utilisation des antipsychotiques atypiques au centre hospitalier des pays de morlaix: Analyse de 104 prescriptions]	Renan X., Bertholom C., Assicot P., Feldman D., Milocheau M.	France	2006	yes	yes	yes	no	ADR under specific drug treatment
Systematic overview of drug interactions with antidepressant medications	Nieuwstraten C., Labiris N.R., Holbrook A.	Canada	2006	yes	yes	no	no	no prevalence of DRPs or interventions to solve them assessed, general overview of drug interactions with antidepressants
Polypharmacy in a 75-year-old patient with schizoaffective disorder	Breden E.L., Kirkwood C.K.	USA	2006	yes	yes	no	no	wrong setting
Interception of potential adverse drug events in long-term psychiatric care units	Sawamura K., Ito H., Yamazumi S., Kurita H.	Japan	2005	yes	yes	no	no	prevalence of DRPs not assessed as outcome, no specific intervention conducted
Oral liquid drugs in a psychiatric hospital: Improving the quality of preparation and administration [Spécialités buvables dans un établissement de soins psychiatriques: Vers une amélioration de la qualité de la préparation et de l'administration]	Delorme A., Gaudoneix-Taieb M., Poisson N.	France	2004	yes	yes	no	no	no prevalence of DRPs assessed
Galactorrhea due to psychotropic drugs	Kropp S., Ziegenbein M., Grohmann R., Engel R.R., Degner D.	Germany, Austria, Switzerland	2004	yes	yes	yes	no	part of AMSP study, general results
Pharmacological treatment pattern of mania in a natural setting: A retrospective chart review from 1997 to 1999 [Medikamentöse Behandlung akuter Manien: Eine retrospektive Datenanalyse stationärer Patienten von 1997 bis 1999]	Letmaier M., Schreinzer D., Thierry N., Wolf R., Kasper S.	Austria	2004	yes	yes	no	no	no DRPs investigated
The quality of psychotropic drug prescribing in patients in psychiatric units for the elderly	Nirodi P., Mitchell A.J.	UK	2002	yes	yes	no	no	prevalence of prescribing errors not clearly reported
Use of a personal digital assistant in reducing medication error rates	Grasso B.C., Genest R.	USA	2001	yes	yes	no	no	intervention not statistically testet, no prevalence of MEs reported
Therapeutic drug monitoring of clozapine and olanzapine. Similarities and differences [Therapeutisches drug-monitoring von clozapin und olanzapin. Ahnlichkeiten und unterschiede]	Gaertner I., Gaertner H.J., Lampe D.	Germany	1999	yes	yes	no	no	prevalence of DRPs not assessed as outcome, no specific intervention conducted
Evaluation of pharmaceutical care on the medical prescription in a psychiatric hospital [Demarche qualite dans le circuit medicament grace a l'analyse pharmaceutique des ordonnances dans un etablissement de soins psychiatriques]	Dumortier G., Van Nieuwenhuyse V., Zerrouk A., Chebili S., Glikman J., Degrassat K.	France	1999	yes	yes	no	no	no prevalence of DRPs reported, intervention not statistically tested
CYP2C19 slow metabolizer phenotype is associated with lower antidepressant efficacy and tolerability	Joković D, Milosavljević F, Stojanović Z, Šupić G, Vojvodić D, Uzelac B, Jukić MM, Petković Ćurčin A.	Serbia	2022	yes	yes	no	no	no prevalence of ADRs reported, only intensity scores assessed, no intervention to solve them conducted
Adverse drug reactions associated with concurrent acute psychiatric treatment and Covid-19 drug therapy	Sönmez Güngör E, Yalçın M, Yerebakan Tüzer M, Beşikçi Keleş D, Öcek Baş T, Ergelen M, Bülbül A, Kırşavoğlu B, Güneş M.	Turkey	2020	yes	yes	no	no	very small cohort, ADRs only reported when possibly related to covid-19 treatment, no overall prevalence reported
Effect of Atypical Antipsychotic on Blood Pressure in Inpatients with Schizophrenia of Prof. Dr. Soerojo Mental Health Hospital Magelang	Dania H, Barliana MI, Perwitasari DA, Abdulah R.	Indonesia	2019	yes	yes	no	no	no prevalence of DRPs reported, age 17 included
The Three Ps: Psychiatry, Pharmacy, and Pharmacogenomics, a Brief Report From New Zealand	Maggo SDS, Sycamore KLV, Miller AL, Kennedy MA.	New Zealand	2019	yes	yes	no	no	setting unclear, rather outpatient, primary or secondary outcome not prevalence of DRPs, but genotypes, patients under the age of 18 included
The effectiveness of chemical restraint in managing acute agitation and aggression: A systematic review of randomized controlled trials	Muir-Cochrane E, Oster C, Gerace A, Dawson S, Damarell R, Grimmer K.	Australia	2020	yes	yes	no	no	wrong setting, no prevalence of DRPs reported
Interaction between Psychotropic Medications and Alcohol: Perceptions among Patients Attending an Adult Mental Health Day Hospital Program	Cheng C, Mithoowani F, Ungar T, Lee M.	Canada	2018	yes	yes	no	no	not prevalence of alcohol-related drug interactions during inpatient treatment
Combinations of QTc-prolonging drugs: towards disentangling pharmacokinetic and pharmacodynamic effects in their potentially additive nature	Meid AD, Bighelli I, Mächler S, Mikus G, Carrà G, Castellazzi M, Lucii C, Martinotti G, Nosè M, Ostuzzi G, Barbui C, Haefeli WE.	Italy	2017	yes	yes	no	no	wrong setting (outpatients included)
Physical health assessment and medicines reconciliation on admission to an acute mental health unit: a quality improvement project	Vivekanantham A, Sheikh AR, Omer H, Bescoby-Chambers N.	UK	2017	yes	yes	no	no	no prevalence of DRPs or intervention to solve DRPs assessed
Hypertensive bipolar: chronic lithium toxicity in patients taking ACE inhibitor	Masiran R, Abdul Aziz MF.	Malaysia	2017	yes	yes	no	no	wrong setting
Use of Lithium in Severe Acute Manic Episodes: Retrospective Prescription Practice From a Tertiary Inpatient Unit	Özdemir A, Aksoy Poyraz C, Poyraz BÇ, Usta Sağlam NG, Enginkaya S, Tomruk N.	Turkey	2017	yes	yes	yes	no	ADE under specific drug treatment
A Prospective Surveillance of Pharmacovigilance of Psychotropic Medicines in a Developing Country	Lucca JM, Ramesh M, Parthasarathi G, Ram D.	India	2016	yes	yes	no	no	ADR prevalence data for adult inpatients not separately reported
[Deaths in a Tunisian psychiatric hospital: an eleven-year retrospective study]	Zgueb Y, Jomli R, Ouertani A, Hechmi S, Ouanes S, Nacef F, Banaser A.	Tunisia	2014	yes	yes	no	no	no prevalence of DRPs assessed as primary or secondary outcome
A computerized system for reporting medication events in psychiatry: the first two years of operation	Haw C, Cahill C.	UK	2011	yes	yes	no	no	no prevalence of DRPs calculated, as number of medication errors cannot be related to number of patients treated in that period, number of medication administered or number of patient-days
Optimizing patient safety by preventing combined use of intramuscular olanzapine and parenteral benzodiazepines	Naso AR.			yes	yes	no	no	intervention to solve DRP not statistically tested
Medication errors in older people with mental health problems: a review	Maidment ID, Haw C, Stubbs J, Fox C, Katona C, Franklin BD.	UK	2008	yes	yes	no	no	wrong setting (outpatient study included)
Cardiac adverse effects associated with psychotropic drugs	Schmid C, Grohmann R, Engel RR, Rüther E, Kropp S.	Germany, Switzerland	2004	yes	yes	no (part of AMSP)	no	duplicate data
Divalproex Sodium Versus Valproic Acid in Hospital Treatment of Psychotic Disorders	Schwartz TL, Massa JL, Gupta S, Al-Samarrai S, Devitt P, Masand PS.	USA	2000	yes	yes	no	no	treatment comparison of valproic acid, not intervention by healthcare professionals
Medication Safety in Mental Health Hospitals: A Mixed-Methods Analysis of Incidents Reported to the National Reporting and Learning System	Alshehri G.H., Keers R.N., Carson-Stevens A., Ashcroft D.M.	UK	2021	yes	yes	no	no	no prevalence data reported
Antihypertensive drugs in psychiatry: Prescription behavior and potential drug-drug interactions [Antihypertensiva in der Psychiatrie: Verordnungsverhalten und Interaktionspotenzial]	Endres K., Schiller E., Haen E.	Germany	2021	yes	yes	no	no	no prevalence data reported
Predicting the risk of drug–drug interactions in psychiatric hospitals: A retrospective longitudinal pharmacovigilance study	Wolff J., Hefner G., Normann C., Kaier K., Binder H., Domschke K., Hiemke C., Marschollek M., Klimke A.	Germany	2021	yes	yes	no	no	duplicate data
Drug utilization evaluation of olanzapine and assessment of adverse drug reactions associated in psychotic patients in a tertiary care hospital	Divya A., Shetageri V.N., Mathew V.K.	India	2021	yes	yes	no	no	no prevalence data reported
Current use of anticholinergic medications in a large naturalistic sample of psychiatric patients	Toto S., Hefner G., Hahn M., Hiemke C., Roll S.C., Wolff J., Klimke A.	Germany	2021	yes	yes	no	no	duplicate data
Pharmacodynamic Drug–Drug interactions of QT-prolonging drugs in hospitalized psychiatric patients	Hefner G., Hahn M., Hiemke C., Toto S., Wolff J., Roll S.C., Klimke A.	Germany	2021	yes	yes	no	no	duplicate data
Olanzapine- and diazepam-induced serious constipation [Schwerwiegende Obstipation nach Einnahme von Olanzapin und Diazepam]	Degner D.	Germany	2021	yes	yes	yes	no	ADE under specific drug treatment
Neuroleptic medications side effects among patients with schizophrenia	Jabor H.A., Hasan N.N.	Iraq	2021	yes	yes	no	no	wrong setting (outpatient)
Prevalence and sort of pharmacokinetic drug–drug interactions in hospitalized psychiatric patients	Hefner G., Wolff J., Hahn M., Hiemke C., Toto S., Roll S.C., Messer T., Klimke A.	Germany	2020	yes	yes	no	no	duplicate data
A case report of acute hypothermia during initial inpatient clozapine titration with review of current literature on clozapine-induced temperature dysregulations	Burk B.G., Ward A.H., Clark B.	USA	2020	yes	yes	yes	no	ADE under specific drug treatment
"Persistent genital arousal disorder" after discontinuation of sertraline ["Persistent genital arousal disorder" nach absetzen von sertralin: Kasuistik aus dem projekt "arzneimittelsicherheit in der psychiatrie" e. V.]	Seifert J., Bleich S., Degner D., Rüther E., Renate Grohmann, Toto S.	Germany	2020	yes	yes	yes	no	ADE under specific drug treatment
Monitoring the side effects of psychotropic drugs prescribed in tertiary care hospital	Meghanadh M., Rakshith K., Choudhuri K.R., Mahesh N.M., Shetageri V., Mathew V.K.		2020	yes	yes	no	no	full text not retrieved
Psychotropic drugs induced adverse drug reactions: A prospective observational study	Ashik A., Nandakumar U.P., Prabhu S., Bharath Raj K.C., Chacko C.S., Vinay B.C., Joel J.J.		2020	yes	yes	no	no	full text not retrieved
Incidence and Management of Clozapine-Induced Myocarditis in a Large Tertiary Hospital [Incidence et prise en charge de la myocardite induite par clozapine dans un grand höpital de soins tertiaires]	Higgins J.M., San C., Lagnado G., Chua D., Mihic T.	Canada	2019	yes	yes	yes	no	ADE under specific drug treatment
Combination of venlafaxine and phentermine/topiramate induced psychosis: A case report	Homola J., Hieber R.	USA	2018	yes	yes	no	no	wrong setting
An observational study of medication errors among psychiatric patients in a tertiary care hospital	Jose R., Mariayam J., Krishnaveni K., Shanmuga S.R., Sambathkumar R.	India	2018	yes	yes	no	no	methodology used for identification of DRPs not sufficiently described
Adverse drug reactions: A retrospective review of hospitalized patients at a state psychiatric hospital	Iuppa C.A., Nelson L.A., Elliott E., Sommi R.W.	USA	2013	yes	yes	no	no	no prevalence data reported, intervention not statistically tested
Impact of a multidisciplinary team review in a geriatric psychiatry unit on the potentially inappropriate medication use [Impact d'une réunion de concertation pluridisciplinaire (RCP) sur le risque potentiel d'événement indésirable médicamenteux dans une unité d'admission de psychogériatrie]	Bichard D., Gaillard C., Bourscheid S., Hass P., Batt A.-C., Nouara A., Fierobe M., Tissot E.	France	2012	yes	yes	no	no	PIM not defined as DRP in study protocol
Adverse drug reactions in hospitalized psychiatric patients - Comparison of data	Bowen G.T., Sajbel T.A.	USA	2011	yes	yes	no	no	no prevalence data reported
Toward understanding errors in inpatient psychiatry: A qualitative inquiry	Cullen S.W., Nath S.B., Marcus S.C.	USA	2010	yes	yes	no	no	no prevalence of DRPs or interventions assessed
Medication errors in psychiatric care: Incidence and reduction strategies	Grasso B.C.	USA	2007	yes	yes	no	no	no prevalence of medication errors in inpatient psychiatric patients reported, only applicable study with error rates already identified in our search	Grasso BC et al. Reducing errors in discharge medication lists by using personal digital assistants. Psychiatr Serv 53:1325-1326, 2002.	Grasso BC et al. What is the Measure of a safe hospital? Medication errors missed by risk management, clinical staff, and surveyor. Psych Pract XXXXX 2005.
Safety and use of medicines in mental health at the psychiatric hospital of the Republic of Tatarstan (Russia)	Ziganshina L.E., Kuchaeva A.V., Vedernikova O.O., Gatin F.F., Ziganshin A.U.	Russia	2006	yes	yes	no	no	no prevalence data reported
What do we know about medication errors in inpatient psychiatry?	Grasso B.C., Rothschild J.M., Genest R., Bates D.W.	USA	2003	yes	yes	no	no	articles already included in main search
The incidence and reporting of adverse drug reactions in the Division of Psychiatry	Brown P., Faloon L.	UK	2001	yes	yes	no	no	unclear setting of ADE, low quality
Quality assurance in psychopharmacological treatment: The AMSP drug safety program [Qualitätssicherung in der psychopharmakotherapie: Das AMSP-projekt]	Bender S., Grohmann R., Engel R., Hippius H., Rüther E., Wolstein J.	Germany, Switzerland	2001	yes	yes	no	no	duplicate data
Grapefruit juice as a contraindication? An approach in psychiatry [Faut-il contre-indiquer le jus de pamplemousse? Une approche en psychiatrie]	Vandel P., Regina W., Reix I., Vandel S., Sechter D., Bizouard P.		1999	yes	yes	no	no	prevalence of DRPs not assessed
Adverse Drug Reactions Associated With Drugs Prescribed in Psychiatry: A Retrospective Descriptive Analysis in a Tertiary Care Hospital	Ambwani S, Dutta S, Mishra G, Lal H, Singh S, Charan J.	India	2021	yes	yes	no	no	no prevalence of ADRs reported
Pharmacotherapy, drug-drug interactions and potentially inappropriate medication in depressive disorders	Wolff J, Reißner P, Hefner G, Normann C, Kaier K, Binder H, Hiemke C, Toto S, Domschke K, Marschollek M, Klimke A.	Germany	2021	yes	yes	no	no	duplicate data
Potentially inappropriate medication in older psychiatric patients	Hefner G, Hahn M, Toto S, Hiemke C, Roll SC, Wolff J, Klimke A.	Germany	2021	yes	yes	no	no	duplicate data
Self-Reported Adverse Drug Reactions, Medication Adherence, and Clinical Outcomes among Major Depressive Disorder Patients in Ethiopia: A Prospective Hospital Based Study	Abegaz TM, Sori LM, Toleha HN.	Ethiopia	2017	yes	yes	no	no	wrong setting (outpatients included)
The epidemiology of adverse drug events and medication errors among psychiatric inpatients in Japan: the JADE study	Ayani N, Sakuma M, Morimoto T, Kikuchi T, Watanabe K, Narumoto J, Fukui K.	Japan	2016	yes	yes	no	no	patients < 18y. Included in study
Quantitative and economic analysis of clinical pharmacist interventions during rounds in an acute care psychiatric hospital	Gunterus A, Lopchuk S, Dunn C, Floyd R, Normandin B.	USA	2016	yes	yes	no	no	no prevalence data of DRPs, clinical pharmacist interventions as standard of care, not statistically tested
Drug-related problems and the clinical role of pharmacists in inpatient mental health: an insight into practice in Australia	Richardson TE, O'Reilly CL, Chen TF.	Australia	2014	yes	yes	no	no	no prevalence of DRPs reported, no specific statistically tested study intervention
Medication errors in mental healthcare: a systematic review	Maidment ID, Lelliott P, Paton C.	UK	2006	yes	yes	no	no	wrong setting (outpatients included)
The use of prescribing indicators to measure the quality of care in psychiatric inpatients	Paton C, Lelliott P.			yes	yes	no	no	no DRPs assessed as defined in study protocol
Severe adverse drug reactions in psychiatric inpatients treated with neuroleptics	Bender, S; Grohmann, R; Engel, RR; Degner, D; Dittmann-Balcar, A; Rüther, E	Germany, Switzerland	2004	yes	yes	no	no	duplicate data
Exploring the effectiveness of team-based enablement interventions to improve antibiotic prescribing within a psychiatric hospital	Leppien, EE; Demler, TL; Boff, ET	USA	2019	yes	yes	no	no	intervention to solve DRPs not statistically tested
No pharmacokinetic but pharmacodynamic interactions between cisapride and bromperidol or haloperidol	Mihara, K; Otani, K; Yasui, N; Ishida, M; Kondo, T; Suzuki, A; Furukori, H; Nagashima, U; Kaneko, S; Inoue, Y	Japan	1999	yes	yes	no	no	no prevalence of DRPs assessed, no intervention
Effects of carbamazepine and valproate on haloperidol plasma levels and on psychopathologic outcome in schizophrenic patients	Hesslinger, B; Normann, C; Langosch, JM; Klose, P; Berger, M; Walden, J	Germany	1999	yes	yes	no	no	no prevalence of DRPs assessed, no intervention
Pharmacokinetics and efficacy of fluvoxamine and amitriptyline in depression	Vezmar, S; Miljkovic, B; Vucicevic, K; Timotijevic, I; Prostran, M; Todorovic, Z; Pokrajac, M	Serbia	2009	yes	yes	no	no	no prevalence of ADR assessed/reported
The tolerability of intramuscular ziprasidone and haloperidol treatment and the transition to oral therapy	Daniel, DG; Zimbroff, DL; Swift, RH; Harrigan, EP	USA	2004	yes	yes	no	no	overall prevalence of ADRs not primary or secondary outcome
Antidepressive treatment in patients with temporal lobe epilepsy and major depression: a prospective study with three different antidepressants	Kühn, KU; Quednow, BB; Thiel, M; Falkai, P; Maier, W; Elger, CE	Germany	2003	yes	yes	no	no	wrong setting (not psychiatry)
Epileptic seizures and clozapine titration	Nakhli, J; Bouhlel, S; Taieb, A; Ben Nasr, S; Saguem, S; Ben Hadj Ali, B	Tunisia	2016	yes	yes	no	no	methodology used to identify DRPs not sufficiently described
Venous thromboembolism during treatment with antipsychotics: results of a drug surveillance programme	Letmaier, M; Grohmann, R; Kren, C; Toto, S; Bleich, S; Engel, R; Gary, T; Papageorgiou, K; Konstantinidis, A; Holl, AK; Painold, A; Kasper, S	Germany, Austria, Switzerland	2017	yes	yes	yes	no	ADE under specific drug treatment
Rapid dose initiation of quetiapine for the treatment of acute schizophrenia and schizoaffective disorder: a randomised, multicentre, parallel-group, open study	Boidi, G; Ferro, M	Italy	2007	yes	yes	no	no	methodology used to identify DRPs not sufficiently described
The course of adverse effects of nortriptyline and venlafaxine in elderly patients with major depression	Kok, RM; Aartsen, M; Nolen, WA; Heeren, T	The Netherlands	2009	yes	yes	no	no	wrong setting (outpatient), no clear prevalence data reported
Striatal dopaminergic D2 receptor occupancy and clinical efficacy in psychosis exacerbation: a 123I-IBZM study with ziprasidone and haloperidol	Corripio, I; Catafau, AM; Perez, V; Puigdemont, D; Mena, E; Aguilar, Y; Carrió, I; Alvarez, E		2005	yes	yes	no	no	no DRPs assessed as primary or secondary outcomes as defined in study protocol
Akathisia and atypical antipsychotics. Relation to suicidality, agitation and depression in a clinical trial	Bjarke, J; Gjerde, HNo; Jorgensen, HA; Kroken, RA; Loberg, E-M; Johnsen, E	Norway	2022	yes	yes	no	no	wrong setting
Medication safety in mental health	Roughead, Libby; Procter, Nicholas; Westaway, Kerrie; Sluggett, Janet; Alderman, Chris;	Australia	2017	yes	yes	no	no	inpatient and outpatient settings	Australian Council on Healthcare Standards (ACHS). Australasian clinical indicator report: 2006-2013, 15th edition. Sydney: ACHS; 2014.	Plever S, Emmerson B, Chapple B, Kennedy C, Groves A. The Queensland Mental Health Clinical Collaborative and the management of schizophrenia. Australasian Psychiatry 2010;18(2):106- 14.	Curtis J, Capp K. Administration of 'as needed' psychotropic medication: a retrospective study. International Journal of Mental Health Nursing 2003;12(3):229-34.	Curtis J, Baker JA, Reid AR. Exploration of therapeutic interventions that accompany the administration of p.r.n. ('as required') psychotropic medication within acute mental health settings: a retrospective study. International Journal of Mental Health Nursing 2007;16(5):318-26.	Usher K, Lindsay D, Sellen J. Mental health nurses' PRN psychotropic medication administration practices. Journal of Psychiatric & Mental Health Nursing 2001;8(5):383-90.	Stein-Parbury J, Reid K, Smith N, Mouhanna D, Lamont F. Use of pro re nata medications in acute inpatient care. Australian & New Zealand Journal of Psychiatry 2008;42(4):283-92.	Geffen J, Sorensen L, Stokes J, Cameron A, Roberts MS, Geffen L. Pro Re Nata Medication for Psychoses: An Audit of Practice in Two Metropolitan Hospitals. Australian and New Zealand Journal of Psychiatry 2002;36(5):649-56.	O'Brien L, Cole R. Mental health nursing practice in acute psychiatric close-observation areas. International Journal of Mental Health Nursing 2004;13(2):89-99.	Millar R, Sands N. 'He did what? Well, that wasn't handed over!' Communicating risk in mental health. Journal of Psychiatric & Mental Health Nursing 2013 Apr;20(4):345-54.	Bains JJS, Nielssen OB. Combining depot antipsychotic medications with novel antipsychotics in forensic patients: A practice in search of a principle. Psychiatric Bulletin 2003 01 Jan;27(1):14-6.	Wilson E, Randall C, Patterson S, Emmerson B, Moudgil V, Weaver T. Monitoring and management of metabolic abnormalities: Mixed-method evaluation of a successful intervention. Australasian Psychiatry 2014;22(3):248-53.	Thompson A, Hetrick SE, Alvarez-Jimenez M, Parker AG, Willet M, Hughes F, et al. Targeted intervention to improve monitoring of antipsychotic-induced weight gain and metabolic disturbance in first episode psychosis. Australian and New Zealand Journal of Psychiatry 2011;45(9):740-8.	Finley PR, Crismon ML, Rush AJ. Evaluating the impact of pharmacists in mental health: A systematic review. Pharmacotherapy:The Journal of Human Pharmacology & Drug Therapy 2003;23(12):1634-44.
Developing a metformin prescribing tool for use in adults with mental illness to reduce medication-related weight gain and cardiovascular risk	Smith, Cassie; Myles, Hannah; Galletly, Cherrie;	Australia	2017	yes	yes	no	no	intervention not tested in clinical practice
Medication-induced akathisia with newly approved antipsychotics in patients with a severe mental illness: a systematic review and meta-analysis	Demyttenaere, Koen; Detraux, Johan; Racagni, Giorgio; Vansteelandt, Kristof;	Belgium	2019	yes	yes	no	no	setting
Prevalence of multiple antipsychotic use and associated adverse effects in Australians with mental illness	Westaway, Kerrie; Sluggett, Janet K; Alderman, Christopher; Procter, Nicholas; Roughead, Elizabeth;	Australia	2016	yes	yes	no	no	wrong setting (outpatients included)
Impact of psychotropic medication effects on obesity and the metabolic syndrome in people with serious mental illness	Mazereel, Victor; Detraux, Johan; Vancampfort, Davy; Van Winkel, Ruud; De Hert, Marc;	Belgium	2020	yes	yes	no	no	prevalence of drug-related obesity/metabolic syndrome or interventions not primary objectives of review
A study on drug use pattern and adverse drug reactions of anti-psychiatric medications in a psychiatry specialized hospital	Sarumathy, S; Menaka, K; Samuel, GGP; Ravichandiran, V;	India	2014	yes	yes	no	no	Patients < 18 years included
Case Reports of Postmarketing Adverse Event Experiences With Olanzapine Intramuscular Treatment in Patients With Agitation	Marder SR, Sorsaburu S, Dunayevich E et al.	USA	2010	yes	yes	no	no	patients < 18 years included, settings of cases unclear
THE ADVERSE DRUG REACTIONS REPORTED IN PSYCHIATRY IN A USING NARANJO’S ASSESSMENT	NITHYA, P;		2021	yes	yes	no	no	poor quality of abstract, full text not retrieved
THE ADVERSE DRUG REACTIONS REPORTED IN THE DEPARTMENT OF PSYCHIATRY IN A TERTIARY CARE HOSPITAL IN CHENNAI	NITHYA, P;		2021	yes	yes	no	no	poor quality of abstract, full text not retrieved
Assessment of medication errors in psychiatry practice in a Tertiary Care Hospital	Sahithi, K Hema; Mohammad, Ibrahim; Reddy, J Manoranjani; Kishore, G Nandha; Ramesh, M; Sebastian, Juny;	India	2015	yes	yes	no	no	low quality, method for detecting of DRPs not clearly described
Antipsychotics, metabolic adverse effects, and cognitive function in schizophrenia	MacKenzie, NE; Kowalchuk, C; Agarwal, SM; Costa-Dookhan, KA; Caravaggio, F; Gerretsen, P; Chintoh, A; Remington, GJ; Taylor, VH; Mueller, DJ;	Canada	2018	yes	yes	no	no	prevalence of DRPs not outcome of review
Intensive monitoring of adverse drug reactions to antipsychotic medications in the inpatient psychiatry department of a secondary care hospital of UAE	Aburamadan, Haneen Abou R; Sridhar, Sathvik Belagodu; Tadross, Talaat Matar;	UAE	2018	yes	yes	no	no	all age groups included, mean age/range of included patients not described
Medication Compliance Status among Psychiatric Patients Attending the Psychiatry Department of Gauhati Medical College and Hospital, Guwahati, Assam	Nath, Kalpana;	India	2017	yes	yes	no	no	outpatients
Medication use as a risk factor for inpatient falls in Department of Psychiatry	Wang, Meiqin; Wu, Qingbin; Yu, Meng;	China	2018	yes	yes	no	no	no prevalence of DRPs assessed
Recording adverse drug reactions in a forensic psychiatry unit: how can we improve standards?	Gibbon, Simon; Khalifa, Najat;	UK	2005	yes	yes	no	no	no prevalence of DRPs assessed
Acute dystonic reaction due to a combination of chloroquine and doxycycline in an emergency psychiatry setting	Nachane, Hrishikesh B; Nayak, Ajita S;	India	2020	yes	yes	no	no	letter, ADR experienced in ambulatory care
Adverse drug reactions among hospitalized patients in psychiatry department in a tertiary care hospital	Harichandran, Dhanya Thirookaran; Viswanathan, Meenakshy Thriprayar; Gangadhar, Reneega;	India	2016	yes	yes	no	no	patients younger than 18 years included, no prevalence of ADR in total inpatient psychiatric population reported
Medication nonadherence and psychiatry	Chapman, Sarah CE; Horne, Rob;	UK	2013	yes	yes	no	no	no systematic article, methods not reported	Jaeger S, Pfiffner C, Weiser P, et al. Adherence styles of schizophrenia patients identified by a latent class analysis of the Medication Adherence Rating Scale (MARS): a six-month follow-up study. Psychiatry Res 2012; 200:83–88.
Two cases of olanzapine-induced reversible neutropenia	Steinwachs A., Grohmann R., Pedrosa F., Rüther E., Schwerdtner I.	Germany	1999	yes	yes	yes	no	ADE under specific drug treatment
Olanzapine-induced Pisa syndrome - a case report with review of the literature [Pisa-Syndrom nach Einnahme von Olanzapin - Fallbericht mit Literaturübersicht]	Heck J., Seifert J., Stichtenoth D.O., Bleich S., Degner D., Toto S., Rüther E., Stübner S., Grohmann R.	Germany	2020	yes	yes	yes	no	ADE under specific drug treatment
Association of ABCB1 gene variants, plasma antidepressant concentration, and treatment response: results from a randomized clinical study	Breitenstein, B; Scheuer, S; Brückl, TM; Meyer, J; Ising, M; Uhr, M; Holsboer, F	Germany	2016	yes	yes	no	no	prevalence of DRPs not primary or secondary outcome
Characterization of metabolic syndrome among forensic psychiatric inpatients	Ojala K., Niskanen L., Tiihonen J., Paavola P., Putkonen A., Repo-Tiihonen E.	Finland	2008	yes	yes	no	no	prevalence of DRPs not reported as outcome
Cutaneous adverse reactions to psychotropic drugs: data from a multicenter surveillance program	Lange-Asschenfeldt C, Grohmann R, Lange-Asschenfeldt B, Engel RR, Rüther E, Cordes J.	Germany, Austria, Switzerland	2009	yes	yes	yes	no	ADE under specific drug treatment
QTc interval abnormalities and psychotropic drug therapy in psychiatric patients	Reilly J G, Ayis S A, Ferrier I N, Jones S J, Thomas S H L	UK	2000	yes	yes	no	no	outpatient departments included
Assessment of drug-related problems in depressive patients	Mateti UV, Lalwani T, Nagappa AN, Bhandary PV, Verupaksha D	India	2015	yes	yes	no	no	poor reporting quality, DRP definition given but only pDDIs and ADRs assessed, method of ADR identification not clearly described
Prescribing errors at a psychiatric hospital	Haw C, Stubbs J	UK	2003	yes	yes	no	no	adolescents included
Prevalence, Pattern and Monitoring of Adverse Drug Reaction in Tertiary Care Psychiatry Setting- A Hospital Based Study in South Kerala	Dhanya Dharman1*, S. Parimala Krishnan2 and K. G Ravikumar	India	2020	yes	yes	no	no	outpatient setting
Potentially inappropriate psychotropic prescription at discharge is associated with lower functioning in the elderly psychiatric inpatients. A cross-sectional study	Guillaume Fond, Claire Fajula, Daniel Dassa, Lore Brunel, Christophe Lançon & Laurent Boyer	France	2016	yes	yes	no	no	PIM not defined as DRP in study protocol
Potentially inappropriate prescribing including under-use amongst older patients with cognitive or psychiatric co-morbidities	PIERRE OLIVIER LANG1,2, YASMINE HASSO3 , MOUSTAPHA DRAMÉ4,2, NICOLE VOGT-FERRIER5 MAX PRUDENT2 , GABRIEL GOLD1 , JEAN PIERRE MICHEL1	Switzerland	2010	yes	yes	no	no	PIP in ambulatory care
Potentially inappropriate prescribing in older patients admitted to psychiatric hospital	Sara Rongen1,2, Cornelis Kramers2,3,4, Denis O’Mahony5,6, Ton B. Feuth7 , Marcel G. M. Olde Rikkert8,9 and Amir I. A. Ahmed1	The Netherlands	2015	yes	yes	no	no	PIM not defined as DRP in study protocol
Prevalence of Neuroleptic-Induced Movement Disorders in Chronic Schizophrenia Inpatients	Janno S et al	Estonia	2004	yes	yes	no	no	wrong setting, state nursing home
Sleep-related eating disorder associated with mirtazapine	Jeong JH, Bahk WM	Korea	2014	yes	yes	yes	no	ADE under specific drug treatment
Incidence and predictors of adverse drug reactions caused by drug-drug interactions in psychiatric patients: an empirical study.	Lucca J	India	2016	yes	yes	no	no	outpatients included, no separate data reported
Prescribing errors in psychiatry	Paton C, Gill-Banham S.	UK	2003	yes	yes	no	no	no prevalence data reported
The effectiveness of an electronic medication management system to reduce prescribing errors in hospital	Westbrook J, Lo C, Reckmann M, Runciman W, Braithwaite J, Day R.		2010	yes	yes	no	no	conference paper
Adherence to medication for the treatment of psychosis: rates and risk factors in an Ethiopian population	Alene M, Wiese MD, Angamo MT, et al.		2012	yes	yes	no	no	internal medicine ward
Medication errors in psychiatry: a comprehensive review	Procyshyn RM, Barr AM, Brickell T, et al.	Canada	2010	yes	yes	no	no	primary outcome: factors contributing to medication errors, not prevalence
Adherence styles of schizophrenia patients identified by a latent class analysis of the Medication Adherence Rating Scale (MARS): a six-month follow-up study	Jaeger S, Pfiffner C, Weiser P, et al.	Germany	2012	yes	yes	no	no	no prevalence on medication non-adherence given
Assessment of potential drug interactions among psychiatric inpatients receiving antipsychotic therapy of a secondary care hospital, United Arab Emirates	Aburamadan HAR	United Arab Emirates	2021	yes	yes	no	no	patients < 18 years included
Auditing prescribing errors in a psychiatric hospital. Are pharmacists’ interventions effective?	Stubbs J, Haw C, Cahill C.		2004	yes	yes	no	no	adolescents included
A review of medication administration errors reported in a large psychiatric hospital in the United Kingdom	Haw CM, Dickens G, Stubbs J.	UK	2005	yes	yes	no	no	adolescents included
A medication error reporting scheme: analysis of the first 12 months	Maidment ID, Thorn A.	UK	2005	yes	yes	no	no	no prevalence data of DRPs reported
Prescribing errors in psychiatry department: an audit from a hospital in Lahore	Shawahna R, Rahman N.	Pakistan	2008	yes	yes	no	no	full text not available with tables
Impact of clinical pharmacist in the monitoring of drug-related problems in psychiatry patients at tertiary care teaching hospital	Shashikala C Wali, Madiwalayya S Ganachari, Ashish Singh Parihar, and Sourabh B Sonawale.	India	2018	yes	yes	no	no	methodology used to identify DRPs not sufficiently described
Optimizing Medication use with a Pharmacist-Provided Comprehensive Medication Management Service for Patients with Psychiatric Disorders	Cobb, Carla D.	USA	2014	yes	yes	no	no	wrong setting, community programme
Analysis of Cost Avoidance from Pharmacy Students' Clinical Interventions at a Psychiatric Hospital	Campbell, Austin R, Leigh Anne Nelson, Ellie Elliott, and Robin Hieber, et al.	USA	2011	yes	yes	no	no	methodology used to identify DRPs not sufficiently described
Drug-related problems and associated factors among adult psychiatric inpatients in Northwest Ethiopia: Multicenter cross-sectional study	Ephrem Mebratu Dagnew, Mohammed Biset Ayalew, Gizework Alemnew Mekonnen, Alehegn Bishaw Geremew and Ousman Abubeker Abdela	Ethiopia	2022	yes	yes	no	no	methodology used to identify DRPs not sufficiently described
Interdisciplinary Geriatric and Psychiatric Care Reduces Potentially Inappropriate Prescribing in the Hospital: Interventional Study in 150 Acutely Ill Elderly Patients with Mental and Somatic Comorbid Conditions	Pierre Olivier Lang, Nicole Vogt-Ferrier, Yasmine Hasso, Laurent Le Saint, Moustapha Dramé, Dina Zekry, Philippe Huber, Christian Chamot, Pierre Gattelet, Max Prudent, Gabriel Gold, Jean Pierre Michel		2012	yes	yes	no	no	patients admitted for somatic conditions, not primarily psychiatric inpatients
Potentially inappropriate medications according to PRISCUS list and FORTA (Fit fOR The Aged) classifcation in geriatric psychiatry: a cross‑sectional study	Martin Schulze Westhof, Adrian Groh, Sebastian Schröder, Phileas Johannes Proskynitopoulos, Kirsten Jahn, Martin Klietz, Benjamin Krichevsky, Dirk O. Stichtenoth, Felix Wedegärtner, Stefan Bleich, Helge Frieling, Johannes Heck	Germany	2022	yes	yes	no	no	PIM not defined as DRP in study protocol
