# Supplementary material for: Prevalence and solving strategies of drug-related problems in adult psychiatric inpatients - a systematic review
Source: Front Psychiatry. 2024 Dec 4;15:1460098. doi: 10.3389/fpsyt.2024.1460098 (PMC11652846; doi:10.3389/fpsyt.2024.1460098)
Supplement: Supplementary file 4 [file Table2.xlsx]

## Sheet: Data extraction
Study details
Publication details										Demographics [age ≤/> 65 y.]						General information											Reported Rates of Drug-Related Problems [if not reported, write "not reported", Codes from PCNE Classification for Drug-Related Problems V9.1, if available]																Further relevant information from studies
Title	authors	Name	Citation	country	year of publication	study type reported in article	study type analysis	Study data reported (prevalence data/case report/interventional study)	identification of article in - main search - screening of reference lists - snowballing - came to attention of study team	sample size	No of subjects (females in %)	mean age ± SD (years), if not specified other	sub-group analysis for patients > 65 y.? Yes/No	mean number of prescribed drugs per patient ± SD	diagnoses (psychiatric)	duration of the study	inclusion criteria	exclusion criteria	outcomes described in study methods	outcomes reported in results	data collector(s)	type of prescription process: paper charts or CPOE-system	DRPs identification method	types of Drug-related Problems investigated	number of patients with DRPs	total number of DRPs	Treatment effectiveness P1 incl. No effect of drug despite correct use, Effect of drug treatment not optimal, Untreated symptoms or indication	Drug selection C1 Inappropriate drug acc. To guidelines, no indication for drug, inappropriate combination of drugs, inappropriate duplication, indication without treatment, too many different drugs for indication	7) Interactions (Drug-drug, drug-disease) C1.3	1) (Pseudo-) Double medication C1.4	Information lacking on drug therapy (Quelle?) C5.2	4) Dose selection inadequate (dosage/intervall) --> in BAK nur ungeeignetes Dosierungsintervall C3	5) Time of intake inadequate C3.5	Treatment duration C4	6) Dosage form inadequate C2	3) Non-adherence/ Non-compliance C7.1, C7.2, C7.8	8) ADEs/ side effects/ intolerance P2	2) Drug use problems C6	Dispensing/ Administration C5	Patient related C7	Patient transfer related C8	10) Other C9 C9.1 No or inappropriate outcome monitoring (incl. TDM)	severity of reported errors (e.g. potential/manifest; minor, moderate, major, patient outcome NCC MERP)	criteria for assessment of potential severity [e.g. NCC MERP]	ATC-codes of drugs responsible for DRPs	blood concentration of drugs analysed? Correlation between concentration and DRPs, especially ADRs?	description of intervention to solve DRPs	unsolved DRPs after intervention (partially solved+not solved+status unknown)	Intervention acceptance
Combination therapy with monoamine oxidase inhibitors and other antidepressants or stimulants: strategies for the management of treatment-resistant depression	Thomas SJ, Shin M, McInnis MG, Bostwick JR.	Thomas (2015)	Thomas, S. J., Shin, M., McInnis, M. G., & Bostwick, J. R. (2015). Combination therapy with monoamine oxidase inhibitors and other antidepressants or stimulants: Strategies for the management of treatment-resistant depression. Pharmacotherapy, 35(4), 433–449. https://doi.org/10.1002/phar.1576	United States of America	2015	case series	Case Series	Case Reports	main search	29 patients (+ 18 articles)	29 (48.3%)	49.1 ± 14.9	No	7 ± 2.9	- Bipolar depression (n=5) - Recurrent MDD (n=8) - Recurrent severe depression (n=1) - Severe depression (n=1) - MDD (n=1) - Depression (n=6) - Borderline personality disorder with MDD (n=1) - TRD (n= 6)	2003-2012 (9 years)	- adult patient (> 18y) - diagnosis of depression - treated with a MAOI plus another psychotropic agent (incl. antidepressant or stimulant medication) - treatment between 2003-2012	none	clinical outcome (positive/negative), safety and efficacy of treatment	serotonine syndrome	not reported	not reported	- retrospective review of medical records - data collected on medications used, incl. dosages and duration of therapy	Adverse drug reaction: serotonin syndrome	13 (45%); 3 suspected cases of serotonine syndrome (without confirmation, without acute interventions required)		not reported	not reported	1	not reported	not reported	not reported	not reported	not reported	not reported	not reported	0.45	not reported	not reported	not reported	not reported	not reported	adverse events requiring discontinuation	not assessed (n.a.)		n.a.	in case of severe ADE, discontinuation of one or more medications	n.a.
Serotonin syndrome in elderly patients treated for psychotic depression with atypical antipsychotics and antidepressants: Two case reports	Kohen I., Gordon M.L., Manu P.	Kohen (2007)	Kohen, I., Gordon, M. L., & Manu, P. (2007). Serotonin syndrome in elderly patients treated for psychotic depression with atypical antipsychotics and antidepressants: Two case reports. CNS Spectrums, 12(8), 596–598. https://doi.org/10.1017/S1092852900021386	United States of America	2007	case report	Case Report	Case Reports	main search	1	1 (50%)	69	No	4	psychotic depression	n.a.	patient with signs of serotonin syndrome	none	n.a.	serotonine syndrome, reversed after intervention	not reported	not reported	observation in clinical practice, Randomski's diagnostic criteria for serotonin syndrome	Adverse drug reaction: serotonin syndrome	1	1	not reported	not reported	1	not reported	not reported	not reported	not reported	not reported	not reported	not reported	1	not reported	not reported	not reported	not reported	not reported	severe: serotonin syndrome	n.a.	Risperidone, Sertraline	n.a.	all psychotropics stopped, resolution of symptoms within 24h	0
The development and trial of a medication discontinuation program in the department of forensic psychiatry	Murasugi, Kenji; TsUnited Kingdomahara, Teruomi; WashizUnited Kingdoma, ShinsUnited Kingdome;	Murasugi (2015)	Murasugi, K., Tsukahara, T., & Washizuka, S. (2015). The development and trial of a medication discontinuation program in the department of forensic psychiatry. Annals of General Psychiatry, 14(1). https://doi.org/10.1186/s12991-015-0049-z	Japan	2015	pilot, prospective, interventional cohort study	prospective	Interventional Studies	main search	8+17=25	intervention group: 7 (14.3%) control group: 17 (11.8%)	intervention group: 45.3 (± 9.3) control group: 43.1 (± 11.4)	No	(not reported to maintain anonymity)	schizophrenia	March 2009-August 2013 (4.5 years)	-patients diagnosed with schizophrenia -no improvement in medication adherence during standard treatment incl. Single atypical antipsychotic therapy, psychoeducation on disease and neuroleptics -strong denial of their disease and medication refUnited States of Americal - >70 on full-scale Wechsler Adult Intelligence Scale- Third Edition (WAIS-III) - > 41 on Global Assessment of Functioning (GAF)	-no acceptable level of medication readministration criteria after discontinuation of antipsychotic drugs achieved	DAI-30 scores before and after implementation of the programme to measure medication adherence	DAI-30 score in intervention group: before MDP: -2.6 ± 13.2; after MDP: 18.3 ± 9.2 (p=0.002), after shifting to recovery phase: 19.9 ± 8.5 control group: initial evaluation: 13.8 ± 9.1, second evaluation: 13.4 ± 12.5	multidisciplinary team	not reported	measuring the DAI-30 scores	Non-adherence/ Non-compliance	not applicable	not applicable	not reported	not reported	not reported	not reported	not reported	not reported	not reported	not reported	not reported	not reported	not reported	not reported	not reported	not reported	not reported	not reported	not applicable	Drug Attitude Inventory-30 (DAI-30) score	not applicable	not applicable	medication discontinuation programme (MDP): implementation period using a textbook on psychoeducation, medication discontinuation period using monitoring sheets every day to confirm warning signs for readministration criteria, medication readministration period	not assessed	not applicable
Dose form modification - A common but potentially hazardous practice. A literature review and study of medication administration to older psychiatric inpatients	Stubbs J., Haw C., Dickens G.	Stubbs (2008)	Stubbs, J., Haw, C., & Dickens, G. (2008). Dose form modification - A common but potentially hazardous practice. A literature review and study of medication administration to older psychiatric inpatients. International Psychogeriatrics, 20(3), 616–627. https://doi.org/10.1017/S1041610207006047	United Kingdom	2008	prospective, observational study	prospective	Studies Reporting Prevalence Data	main search	literature review: no article on inpatients in mental health hospital; NRLS database: out of 767 716 medication-related incidents, 17 (0.002%) involving tablet crushing or capsule opening, no incident on tablet crushing or capsule opening reported by mental health trusts; observational study: 32 patients, administration of 1257 oral doses	observational study: 32 patients (not reported), only 11 were able to give informed consent	74 (range: 60-100 y)	no	not reported	dementia (62.5%), schizophrenia (37.5%)	five days of ward rounds on ward A, four days of ward rounds on ward B (at 08.00, 12.00, 18.00, 22.00 h)	literature review: articles identified in MEDLINE, PsychINFO, CINAHL, BNID and AMED databases (from 1966 to November 2006) using search terms including capsule opening, tablet crushing, covert, surreptitious and concealed administration; English language; original studies; observational study: medication administration on two long-stay wards for older mentally ill patients, 9 out of 12 (75%) appr…	literature review: review articles	-frequency of authorized and unauthorizzed dose modification -contra-indications of dose modification -nature of drugs involved -availability of more suitable dosage forms	266 oral solid doses modified: tablets crushed or capsules opened	head pharmacist	not reported, paper?	observational study: Ward A: five medication rounds at 08.00, 12.00, 18.00, 22.00 h were observed Ward B: four medication rounds at 08.00, 12.00, 18.00, 22.00 h were observed; head pharmacist observed medication administration at each of the four routine daily drug rounds; details of medication administered and whether or not tablets were crushed and capsules opened were recorded; exmination of p…	Administration problems: unauthorized oral dose form modification	not reported	117/266; 44% unauthorized dose modification, 12/266, 4.5% contraindicated dose modification of solid oral drugs; 117/1257; 9.3% of oral drugs, 117/1045, unauthorized dose modification: 117/266 (44.0%) crushed/opened solid doses; oral solid drugs crushed or opened contrary to manufacturer's advice: 12/266 (4.5%), in 5/12 cases with prescriber authorization, in 7/12 cases without prescriber authori…	not reported	not reported	not reported	not reported	not reported	not reported	not reported	not reported	oral solid drugs crushed or opened contrary to manufacturer's advice: 12/266 (4.5%), in 5/12 cases with prescriber authorization, in 7/12 cases without prescriber authorization; in 153/266 (57.5%) alternative commercially available preparations of drug to avoid dose form modification	not reported	not reported	not reported	not reported	not reported	not reported	not reported	not assessed	not assessed	drugs acting on the central nervous system (148/266; 55.6%), followed by cardiovascular (60/266; 22.6%), endocrine (29/266; 10.9%), antibacterials (10/266; 3.8%), musculoskeletal (9/266; 3.4%), gastrointestinal (9/266; 3.4%) and respiratory system drugs (1/266; 0.4%); dose modification contrary to manufacturer's advice: Lansoprazole (4/266; 0.015%), Esomeprazole (3/266; 0.01%), Digoxin (2/266; 0.…	no	not applicable	not applicable	not applicable
Pharmaceutical care in a long-stay psychiatric hospital	Ilickovic IM, Jankovic SM, TomcUnited Kingdom A, Djedovic J.	Ilickovic (2016)	Ilickovic, I. M., Jankovic, S. M., Tomcuk, A., & Djedovic, J. (2016). Pharmaceutical care in a long-stay psychiatric hospital. European Journal of Hospital Pharmacy , 23(3), 177–181. https://doi.org/10.1136/ejhpharm-2015-000718	Montenegro	2016	prospective, interventional 'before-and-after' study	prospective	Interventional Studies	main search	99 eligible patients (49 intervention, 50 control group)	49 (24.5%)	54.9±9.5 (33-88) in intervention group	no	before intervention: 4.2±1.5 (2-8) after intervention: 3.4±1.6 (0-7)	schizophrenia (F20.0-F20.9 ICD-10 codes) described in methods, in demographic details in results also listed: F22, F29, (F23, F25, F33) (each for one patient in intervention group)	August-December 2014 (5 months)	-schizophrenic patients -hospitalized more than 6 months	none reported	not explicitly in methods: revelation of DRPs, develop pharmaceutical interventions, assessment of their acceptance by physicians, and outcomes	Number of prescribed drugs per patient: before intervention: 4.2±1.5 (2-8) after intervention: 3.4±1.6 (0-7) Difference before/after: Tpaired=-3.263, p=0.002 (calculated: 7497 patient-days in intervention group)	clinical pharmacist	not reported	medication review from patient records by a clinical pharmacist	Drug-related problems	49	71 (1-4 per patient, mean: 1.43±0.68): potential DRPs: 27 patients manifest DRPs: 12 patients potential and manifest DRPs: 9 patients	not reported	1.4% (1/71; unnecessary drug treatment) causes: 5/184=2.7%	causes: inappropriate combination: 27/184=14.7%	causes: too many drugs for indication: 33/184=17.9% inappropriate duplication: 1/184=0.5%	not reported	causes: 43/184=23.4% + 14x treatment duration too long: 57/184=31.0%	not reported	not reported	causes: 2/184=1.1%	not reported	56.3% of all DRPs (40/71)	causes: 7/184=3.8%	not reported	not reported	not reported	not reported	not assessed	NA	not reported	no	level-2 medication review (treatment review using patients' full records) by an independent clinical pharmacist from United Kingdom, extended version of DRP Registration Form (PCNE classification V6.2) war used for documentation of pharmaceutical care and communication, clinical pharmacologist validated populated forms, forms were disseminated to physicians, pharmacist visited physicians to resol…	38 DRPs out of 63 DRPs with known outcome unsolved (60.3%): 13 were partially solved, and, for 25, there was no need or possibility to solve the problem, outcome not known for 7 DRPs
Drug-drug interactions in general hospital and psychiatric hospital in-patients prescribed psychotropic medications	Sinclair L.I., Davies S.J.C., Parton G., Potokar J.P.	Sinclair (2010)	Sinclair, L. I., Davies, S. J. C., Parton, G., & Potokar, J. P. (2010). Drug-drug interactions in general hospital and psychiatric hospital in-patients prescribed psychotropic medications. International Journal of Psychiatry in Clinical Practice, 14(3), 212–219. https://doi.org/10.3109/13651501.2010.486899	United Kingdom	2010	cross-sectional survey	prospective	Studies Reporting Prevalence Data	main search	253 patients in general hospital and psychiatry, 712 prescriptions of psychotropic drugs	216 in psychiatry	46.9	no	5.4±3.1	not reported	December 2006-February 2007 (3 months)	-inpatients prescribed psychotropic drugs	none reported	number of potential drug-drug interactions per person in General Hospital and psychiatric inpatient settings	269 potential DDIs in inpatient psychiatric settings, 1.3±1.3 DDIs per person	ward based pharmacists	not reported	full list of prescribed medications per patient was entered into www.genemedrx.com and predicted interactions examined	Drug-Drug Interactions	32.9% of psychiatric patients without DDIs --> 67.1% of psychiatric patients with DDIs (145 patients)	269	not reported	not reported	1.25 DDIs per patient (269 DDIs in 216 patients), reported in paper: 1.3 DDIs per person; CYP-interactions/100 patients: CYP3A4: 36.1, CYP2D6: 9.3, CYP2C19: 6.5, CYP1A2: 3.2, CYP2C9: 2.3	not reported	not reported	not reported	not reported	not reported	not reported	not reported	not reported	not reported	not reported	not reported	not reported	not reported	minor, potentially serious, and major interactions	potentially serious interactions: decrease > 60% or increase of 75% or more in plasma concentration of affected medication; major: 150% change in plasma concentration or major potential clinical consequences, e.g., death	omeprazole, clomipramine, paroxetine, olanzapine: most commonly affected diclofenac, carbamazepine, amitriptyline, ciprofloxacin, omeprazole, sertraline, paroxetine, : most commonly caUnited States of Americative	no	NA	NA
Is the medication reconciliation achievable and relevant in Psychiatry?: Feedback on the implementation of medication reconciliation on hospital admission [La conciliation médicamenteuse est-elle réalisable et pertinente en Psychiatrie ?: Retour d'expérience sur la mise en place de la conciliation à l'admission]	Leherle A., Kowal C., Toulemon Z., Dalle-pecal M., Pelissolo A., Leboyer M., Paul M., Diviné C.	Leherle (2020)	Leherle, A., Kowal, C., Toulemon, Z., Dalle-pecal, M., Pelissolo, A., Leboyer, M., Paul, M., & Diviné, C. (2020). Is the medication reconciliation achievable and relevant in Psychiatry? Feedback on the implementation of medication reconciliation on hospital admission. Annales Pharmaceutiques Francaises, 78(3), 252–263. https://doi.org/10.1016/j.pharma.2019.10.007	France	2020	prospective analysis (feasibility study)	prospective	Studies Reporting Prevalence Data	main search	376 patients admitted, eligibility criteria assessed for 269 patients (71.5%)	72 patients (26.8% of all assessed patients) were eligible, 39 medication reconciliations completed (54.2% of eligible patients, 10.4% of all admitted patients) (59% female)	55.5 (IQR: 22-84 y)	yes; 12 patients > 65 y. (30.8%); > 65 y.: 1.2 non-intentional medication discrepancies; < 65 y.: 1.0 non-intentional medication discrepancies (p<0.05)	optimized medication schedule: 10.0 lines (IQR: 0-22), drug plan at admission (8.8 lines (IQR: 1-17)	not reported	7 months	admission to one of five psychiatric wards, one of the following criteria met: age > 65 y., epilepsy, cardiovascular disease, respiratory disease, metabolic disease, HIV-positive, patient with hepatitis B, patient with hepatitis C, renal insufficiency, hepatic insufficiency	patient transfer between two wards of the service, patients living in care homes before admission, sequential hospitalization	feasibility study; number of reconciled patients, number of patients reconciled within 24 hours after admission, nature of non-intentional discrepancies, number of patients with at least one non-intentional medication discrepancy, number of non-intentional medication discrepancies corrected by medication reconciliation, number of non-intentional medication discrepancies with major, critical or ca…	reasons for nonconduction of medication reconciliation: psychiatric disease (13 patients, 18%), organisational difficulties, patient-related; 70.4% of information received by patient were concordant with at least one other source, 29.6% of information nonconcordant: drug ommission (33.3%), treatment stopped or change in dosage within last six months (33.3%), dosage missing or erroneous (33.3%), o…	pharmacists	CPOE-system	medication reconciliation within 72 hours after admission: information collection by pharmacy intern on a standardized form, pharmacy interns received training and were supervised by assistant pharmacists, sources for collection of medication data: electronic patient record at hospital, consultation with patient, electronic health card, general and/or specialist doctors, community pharmacist cont…	Patient transfer-related problems	21 (52.5%); mean of 1.8 (IQR: 1-5) non-intentional medication discrepancies found in patients with at least 1 non-intentional medication discrepancy	38 non-intentional medication discrepancies (0.97 per medication reconciliation), 12 on open wards (0.75 per patient), 26 on closed ward (1.13 per patient), p < 0.05	not reported	not reported	not reported	not reported	not reported	not reported	not reported	not reported	not reported	not reported	not reported	not reported	not reported	not reported	38 non-intentional medication discrepancies (0.97 per medication reconciliation), 12 on open wards (0.75 per patient), 26 on closed ward (1.13 per patient), p < 0.05: drug ommission: 73.7% medication error: 13.1% dosage error: 13.1%	not reported	minor: 47.4% significant: 28.9% major: 23.7% (2 drug ommissions of buprenorphine and sandostatine, 3 dosage errors or ommissions of antiepileptics, 4 ommissions of inhalatives in a patient with COPD, 3 ommissions of short-acting ß-2 stimulant inhalatives, 2 ommissions of injectable prolonged-release antipsychotics, 6 ommissions of antihypertensives) critical: 0 catastrophique: 0	non-intentional medication discrepancies according to REMED handbook: minor: medication error without consequence for patient significant: Medication error requiring increased monitoring of the patient, but without any clinical consequences for the patient major: Medication error with temporary clinical consequences for the patient: treatment or intervention or transfer to another establishment, …	digestive and metabolic system: 15.8% cardiovascular system: 23.7% nervous system: 29% medication prescribed for somatic diseases: 81.6% 57.9% prescribed for one of the indication listed in inclusion criteria	no	medication reconciliation within 72 hours after admission: information collection by pharmacy intern on a standardized form, pharmacy interns received training and were supervised by assistant pharmacists	36 non-intentional medication discrepancies were corrected, 100% of major or significant discrepancies corrected, 2 minor discrepancies not corrected (no represcription of artificial tears and protective cream in an incontinent patient)
Pharmacogenetic testing in psychiatric inpatients with polypharmacy is associated with decreased medication side effects but not via medication changes	Collins AR, Kung S, Ho JT, Wright JA, Dammen KC, Johnson EK, Lapid MI, Leung JG.	Collins (2020)	Collins, A. R., Kung, S., Ho, J. T., Wright, J. A., Dammen, K. C., Johnson, E. K., Lapid, M. I., & Leung, J. G. (2020). Pharmacogenetic testing in psychiatric inpatients with polypharmacy is associated with decreased medication side effects but not via medication changes. Journal of Psychiatric Research, 126, 105–111. https://doi.org/10.1016/j.jpsychires.2020.05.002	United States of America	2020	prospective study	prospective	Studies Reporting Prevalence Data	main search	80	75 (72%), 52 (69%) completed follow-up	48.4	no	7.6 ± 2.3	major depressive disorder, bipolar disorder, persistent depressive disorder, or an unspecified mood disorder	not reported	Adult inpatients with polypharmacy, capacity to consent, Informed consent of the participants was obtained	no exclusion criteria for diagnosis, most patients with psychotic disorders or dementias were excluded, PGx testing within the previous 5 years	primary outcome: improvement in medication side effects as measured by the ASEC. Other variables: medication changes made by the time of follow-up; whether medications on admission and at follow-up were compatible; and whether electroconvulsive therapy (ECT) was part of the treatment	mean (±SD) baseline ASEC score: 11.5 (±7.5) for the full 80 patients, only completers (n=52): baseline ASEC score 11.5 (±8.1) compared to the follow-up of 7.2 (±6.0), p=0.0009. Oneway analysis of change in ASEC score by whether patients were compatible with their enrollment medications and follow-up medications revealed no significant relationships (p=0.63 and p=0.83, respectively). A linear regr…	study coordinator	not reported	Medications were entered into the drug interaction checker on Micromedex, pharmacogenomic testing to identify drug-genotype interactions, Medication side effects were assessed with the Antidepressant Side Effect Checklist (ASEC)	Drug-Drug Interactions, Drug-genotype interactions, Adverse Drug Reactions	drug-genotype interactions: 15 patients (20%) drug-drug interactions: more than 62 patients (77.5%), exact number not reported as minor risk was 0-1 DDI for 18 (22.5%)	357 DDI number of DGI not reported but a total of 15 patients with DGI (incompatible medication due to phenotype)	not reported	not reported	357 DDIs mean number of DDI reported by Micromedex was 4.5 (±3.4), 18 (22.5%) patients were identified as having relative low risk (DDI = 0–1), 45 (56.3%) as medium (DDI = 2–7), and 17 (21.3%) as high (DDI = 8–13) 14/75 patients (18.7%) with DGIs at admission, 9/52 patients (17.3%) with DGIs at 30 days follow-up	not reported	not reported	not reported	not reported	not reported	not reported	not reported	not reported	not reported	not reported	not reported	not reported	not reported	1 (0.3%) “minor” severity interaction with a “fair” level of documentation (“minor, fair”); 2 (0.6%) “minor, excellent;” 31 (8.7%) “moderate, fair;” 38 (10.6%) “moderate, good;” 6 (1.7%) “moderate, excellent;” 231 (64.7%) “major, fair;” 35 (9.8%) “major, good;” 10 (2.8%) “major, excellent;” 3 (0.8%) “contraindicated, fair.” The majority (64.7%) fell in the “major, fair” category	Antidepressant Side Effect Checklist (ASEC)	most commonly used medications were at lower risk of posing drug-gene interactions (CYP3A3 or no CYP450-metabolism), the most common pathway was CYP3A4 (2.4 medications per patient), the second most common was CYP2D6 (1.2), and the third most common CYP2C19 (0.6)	no	pharmacogenomic testing and medication changes to reduce risk für drug-drug interactions and drug-genotype interactions	not assessed	not assessed
Pharmacist-led medication reviews to identify and collaboratively resolve drug-related problems in psychiatry–a controlled, clinical trial	Wolf, Carolin; Pauly, Anne; Mayr, Andreas; Grömer, Teja; Lenz, Bernd; Kornhuber, Johannes; Friedland, Kristina;	Wolf (2015)	Wolf, C., Pauly, A., Mayr, A., Grömer, T., Lenz, B., Kornhuber, J., & Friedland, K. (2015). Pharmacist-led medication reviews to identify and collaboratively resolve drug-related problems in psychiatry-a controlled, clinical trial. PLoS ONE, 10(11). https://doi.org/10.1371/journal.pone.0142011	Germany	2015	prospective, non-randomized, open, controlled trial	prospective	Interventional Studies	main search	269	DRP analysis: intervention group: 131 (46.6%), control group: 134 (32.1%), p=0.016	intervention group: 49.1 (15.3) control: 45.2 (14.8), p=0.038	No	at admission: 3 (2–5) (intervention), 4 (2–6) (control)	Mood [affective] disorder (F30-F39) (66.2% intervention, 65,4% control), Neurotic, stress-related and somatoform disorders (F40-F48) (19.5% interv., 15.4% control), Schizophrenia, schizotypal and delusional disorders (F20-F29) (6.8% interv., 9.6%), Mental and behavioral disorders due to psychoactive substance use (F10-F19) (3.8% interv., 5.1% control)	September 2012 and March 2013 (control phase), May and December 2013 (intervention phase)	All patients aged 18 and older who were admitted to one of the two wards between September 2012 and March 2013 (control phase) or May and December 2013 (intervention phase), ability to understand and write in German, a psychiatric hospital stay of more than six days and the consent to be contacted after discharge	Patients were excluded if they did not take psychiatric medication	primary outcomes: Medication Appropriateness Index (MAI), number of unsolved DRP per patient secondary outcomes: relevance of the identified DRP, potential of commonly applied drugs to cause DRP, categorization of DRP and their outcomes according to the Problem-Intervention-Outcome (PIO) classification system	MAI score: reduced by 1.4 points per patient (95% confidence interval [CI]: 0.8–2.1, p<0.001) at discharge, by 1.2 points (95% CI: 0.6–1.9, p < 0.001) at follow-up compared with controls, MAI-score intervention group: average of 2.3 points (SD: 3.5) at admission, reduced to 1.0 (SD: 2.0) at discharge and 0.8 (SD: 1.6) at follow-up; MAI score control group: admission (2.4 points, SD: 3.5) through …	two clinical pharmacists	paper charts	medication reconciliation by two pharmacists; detailed medication reconciliation at admission and medication reviews at discharge and three months after discharge, as well as weekly during the hospital stay by two clinical pharmacists. The reviews at admission, discharge and followup included a comprehensive patient interview and the assessment of drug history and ADE by two pharmacists. A standa…	Drug-related problems	not reported	intervention group: 396 DRPs, control group: 419 DRPs (p = 0.487) control group: 87.1 DRP per 1000 patient-days, 76.9 DRP were not resolved; intervention group: 63.0 DRP per 1000 patient-days, 5.8 DRP not resolved control group: 3.1 (2.6) DRP per patient, 2.3 (2.1) DRP unsolved per patient, intervention group: 3.0 (2.7) DRP per patient, 0.4 (0.9) DRP unsolved per patient	Insufficient or untreated indication: 7.4%	Insufficient or untreated indication: 7.4%, No indication for the drug treatment: 5.5%	Potential clinically relevant drug-drug interactions: 4.4%	not reported	not reported	“inadequate dosing frequency” (n = 67), Dosage too low: 7.2%, Clarification of drug dose: 3.8%, Drug dose too high: 2.1%	Inadequate time of application: 4.3%	Inadequate duration of drug treatment: 5.2%	not reported	Did not use prescribed drugs: 4.2%	“symptoms of an ADE” (n = 62), Discontinuation of drug due to ADE: 4.5%	not reported	not reported	not reported	Transmission error: 3.9%	“no or inadequate monitoring of drugs” (n = 60), “complex therapy regimen” (n = 77 of 815 detected DRP)	non-preventable ADEs: control: 10.7%, intervention: 13.6%; little or no potential for harm: 25.5% (control), 25.0% (interv.), potential ADE: 60.1% (control), 58.3% (interv.) preventable ADE: 3.6% (control), 3.0% (interv.); The relevance of the identified DRP was typically estimated as minor (43.8%) or moderate (46.9%) in both groups. 45 and 30 major DRP occurred in the control and intervention ph…	The relevance of the DRP were estimated as minor, moderate or high in concordance with a previous pharmaceutical care project in psychiatry	54.4%: psychotropic drugs; potential to cause DRP of both psychotropic and non-psychotropic drugs were similar with 0.7 DRP per prescribed drug, Quetiapin most frequently caused DRP with 0.9 DRP per number of prescriptions, including potential drug-drug interactions, an inadequate application time or symptoms of an ADE	No	pharmacist-led medication reviews; Recommendations for all identified DRP were compiled immediately after their identification regardless of their severity for patients in the intervention group. The appropriate advices were orally disseminated to the ward staff, discussed with the attending physicians and nurses and implemented if possible within the same day of identification. Recommendations r…	50 DRPs (vs. 303 in control group)	pharmaceutical recommendations were highly accepted by the ward staff (88.6% of all recommendations)
Potential underreporting of medication errors in a psychiatric general hospital in Japan	Higuchi A, Higami Y, Takahama M, Yamakawa M, Makimoto K.	Higuchi (2015)	Higuchi, A., Higami, Y., Takahama, M., Yamakawa, M., & Makimoto, K. (2015). Potential underreporting of medication errors in a psychiatric general hospital in Japan. International Journal of Nursing Practice, 21(S2), 2–8. https://doi.org/10.1111/ijn.12169	Japan	2015	Quantitative analysis of prospectively collected incidence reports	prospective	Studies Reporting Prevalence Data	main search	not reported	not reported (ca. 50%)	not reported for all incidents but only for two acute wards	no	not obtained	schizophrenic disorders were the most prevalent diagnosis (49.3%), followed by organic, including symptomatic, mental disorders (13%)	12 months (2010)	All the incident records in the 2010 fiscal year were used for analysis. The incident report system contained three categories related to MEs: ordering, dispensing and administration.	none reported	explore a pattern of underreporting by comparing MEs among 17 wards in a psychiatric general hospital in Osaka, Japan	ME rates per 1000 patient-days varied from 0.45 at long_x0002_term care ward 4 to 6.05 at acute care ward 2 (Fig. 1). The ME rate for closed wards was 2.31 and for open wards was 0.93. After stratifying MEs by level of error, four wards had no level 0 errors, and wards with higher ME rates were significantly more likely to report level 0 errors than wards with lower rates (r = 0.50, P = 0.0014) A…	nurses (99.1% of reported MEs), psychiatrists (two reports), pharmacists (3 reports)	not reported	All the health-care employees at Asakayama Hospital were required to report any incident or accident regardless of the harm incurred by the patient using an electronic inci_x0002_dent reporting system.	Medication Errors	not reported	1430 incidents reported, MEs: 45.8%, hospital-wide ME rate was 2.14/1000 patient-days, types of error, 94% were under medication administration, with the remainder 2.6% for prescribing and 2.6% for dispensing	not reported	not reported	not reported	not reported	not reported	not reported	not reported	not reported	not reported	not reported	not reported	94% medication administration: medication omission (39%), followed by wrong time (11.2%), wrong patients (6.1%) and wrong type of drug (5.7%)	2.6% dispensing errors	not reported	not reported	2.6% prescribing errors	near-misses accounted for 73.9% of all MEs (12.3% for level 0 and 61.6% for level 1). Level 2 errors accounted for 24% of MEs, and there were no serious errors (level 4 and 5). Four wards (two dementia care wards and two long-term care wards) had no level 0 errors	The level of the incident was based on the incident classification according to duration and severity of injuries proposed by the National University Hospital Medical Safety Council. Those who reported the incident were required to select the level of the incident. The levels of incidents were grouped into the following six categories: level 0 (intercepted near-miss); level 1 (non-intercepted nea…		no	no intervention	NA	NA
Clinical pharmaceutical expertise in the management of adverse events in a public mental health facility [Expertise pharmaceutique clinique dans la gestion des effets indésirables au sein d'un établissement public spécialisé en santé mentale]	Lo Presti C., Jacquet I., Bambina E., Peretti M., Marchandise F., Canino M., Arlotto E., Escudier C., De Mauroy O., Tartivot J., Waintraub M.-O., Allain J., Aghazarian V., Guise-Honore S.	Lo Presti (2021)	Lo Presti, C., Jacquet, I., Bambina, E., Peretti, M., Marchandise, F., Canino, M., Arlotto, E., Escudier, C., de Mauroy, O., Tartivot, J., Waintraub, M. O., Allain, J., Aghazarian, V., & Guise-Honore, S. (2021). Clinical pharmaceutical expertise in the management of adverse events in a public mental health facility. Pharmacien Hospitalier et Clinicien, 56(3), 267–273. https://doi.org/10.1016/j.ph…	France	2021	retrospective study	retrospective	Studies Reporting Prevalence Data	main search		114 (36.0%)	41.7 ± 13.5	no	5 or more: 86.7%	not reported	12 months (January 2019-December 2019)	patients with symptoms of an ADR recorded by a pharmacist to the pharmacovigilance system,	none reported	impact of integration of pharmaceutical expertise on ADR management and reporting of ADRs to pharmacovigilance center	213 pharmaceutical interventions (77.9% regarding changes in drug therapy (74.2%: stop drug or reduce dosage), 22.1% monitoring advice), implemented in 71.1% (64 patients), clinical improvement in 35.1% of patients due to pharmaceutical intervention, +250% records of ADRs, +825% declarations of ADRs to pharmacovigilance center	clinical pharmacist	not reported	ADRs reported to pharmacist by physicians and patients	Adverse Drug Reactions	114	114	not reported	not reported	pdDDI: 50.9% of ADRs pkDDI: 37.7% of ADRs	not reported	not reported	not reported	not reported	not reported	not reported	not reported	100% (114 patients) biological ADRs (28.1%): e.g. neutropenia, hepatic cytolysis, rhabdomyolysis, hyperprolactinemia uro-digestive ADRs (28.1%): e.g. constipation, dysuria; most frequent among all ADRs: constipation (21.1%)	not reported	not reported	not reported	not reported	not reported	minor/moderate: 96% major: 4% potentially iatrogenic: 78.9%	légère/minor: prescription of a correcting drug moderate: consultation necessary major: hospitalization lethal: patient death non-iatrogenic: other cause present	N: Nervous system (88.7%) Antipsychotics (58.7%)	concentrations not reported, but 14 cases (12.3%) related to changes in blood concentration levels of clozapine, aripiprazole, lithium, risperidone	pharmacist checked for presence of drugs which could cause ADRs or pkDDIs or pdDDIs increasing the risk for ADRs, in case of doubt drug information request was sent to pharmacovigiliance center, pharmacist documented proposed pharmaceutical interventions in electronic patient file; 90 patients (78.9%) received 213 pharmaceutical interventions (77.9% regarding changes in drug therapy (74.2%: stop …	74 (64.9%)	71.1% in 64 patients
Compliance in schizophrenia spectrum disorders: The role of clinical pharmacist	Yalçin N., Ak S., Gürel Ş.C., Çeliker A.	Yalçin (2019)	Yalçin, N., Ak, S., Gürel, Ş. C., & Çeliker, A. (2019). Compliance in schizophrenia spectrum disorders: The role of clinical pharmacist. International Clinical Psychopharmacology, 34(6), 298–304. https://doi.org/10.1097/YIC.0000000000000280	Turkey	2019	prospective, interventional study	prospective	Interventional Studies	main search	51	40 (37.5%)	33.03 ± 10.99	no	psychiatric drugs, mean: 3.38 ± 1.19 non-psychiatric drugs, mean: 1.64 ± 1.15 total number of drugs, mean: 5.02 ± 2.34 3 or more psychotropic drugs: 77.5%	schizophrenia spectrum disorders	September 2016 and June 2017 + 4-6 weeks follow-up	(1) Patients with a diagnosis of F20, F25.9, F21 or F23.2 prior to admission. (2) Patients older than 18years of age	(1) Patient not willing to participate or wishing to with_x0002_draw from the study (one patient). (2) Patient enrolled in clinical drug research prior to or during the course of this study (one patient). (3) Patients current diagnosed with alcohol use disorder or substance use disorder comorbidities (two patients). (4) Patient who could not consent because of exhibit_x0002_ing introversive or ag…	causes of noncompliance in patients with schizophrenia spectrum disorders and the effect clinical pharmacists may have on improving medi_x0002_cation compliance.	There was a statistically significant increase in compliance as quantitatively assessed by MARS after drug education (6.60 ± 2.23 to 8.60 ± 1.29, P<0.001). There was no significant correlation between compliance and gender, age, tobacco/alcohol use, or marital status. At the same time, a significant cor_x0002_relation between severity of akathisia obtained through BARS and a decrease in MARS scor…	clinical pharmacist	not reported	Patients were followed by a clinical pharmacist who analyzed drug efficacy, compliance and adverse effects during patient hospitalization and for 4–6 weeks fol_x0002_lowing discharge. The scales utilized by the clinical pharmacist included PANSS used to evaluate symptom severity, MARS used to evaluate compliance, ROMI used to evaluate medication efficacy, and Udvalg for Kliniske Undersogelser sid…	Non-adherence/ Non-compliance, Adverse Drug Reactions	poor compliance: 23 (57.5%); ADRs not reported as number of patients	not reported	not reported	not reported	not reported	not reported	not reported	not reported	not reported	not reported	not reported	23 (57.5%) patients showed poor compliance at the first interview, while only 7 (17.5%) patients were recorded with poor compliance at the second interview after drug education (average total MARS scores of the first and second interviews were, respectively, 6.6 (2.23) and 8.6 (1.29); P<0.001).	Psychiatric side effects: first intervention: 95%; second intervention: 87.5% Autonomic side effects: first intervention: 82.5%; second intervention: 70% Other side effects: first and second intervention: 85% At the same time, in MARS, the most negative response of patients to the first and second interviews was that Medication makes me feel tired and sluggish (first interview: 57.5%, second inte…	not reported	not reported	According to ROMI, while 35 (87.5%) patients wanted to use medication upon the first intervention, 39 (97.5%) patients wanted to use upon the second intervention	not reported	not reported	NA	NA	not reported	yes, for clozapine (18x), valproic acid (4x) and lithium (4x): valproic acid and lithium: within therapeutic range; clozapine: However, 6 (33.3%) patients receiving therapy with clozapine were able to achieve the target. --> so not within therapeutic range at first measurement?!	At the time of discharge, both a printed text (brochure) and an oral training of approx_x0002_imately 15 minutes in duration were provided to each patient by a clinical pharmacist in effort to increase compliance with prescribed medications	7 patients (17.5% of all patients, 30.4% of patients with poor compliance before intervention) with poor compliance	by patients: 69.6% less patients with poor compliance
Improving Medication Safety in Psychiatry – A Controlled Intervention Study of Nurse Involvement in Avoidance of Potentially Inappropriate Prescriptions	Soerensen A.L., Lisby M., Nielsen L.P., Poulsen B.K., Mainz J.	Sørensen (2018)	Soerensen, A. L., Lisby, M., Nielsen, L. P., Poulsen, B. K., & Mainz, J. (2018). Improving Medication Safety in Psychiatry – A Controlled Intervention Study of Nurse Involvement in Avoidance of Potentially Inappropriate Prescriptions. Basic and Clinical Pharmacology and Toxicology, 123(2), 174–181. https://doi.org/10.1111/bcpt.12989	Denmark	2018	controlled, interventional before-and-after study	prospective	Interventional Studies	main search	396 patients, 2625 prescriptions (1894 regular prescriptions, 758 PRN prescriptions)	121 patients reviewed by nurses (57% females overall, intervention group: 50.8%) with a total of 756 prescriptions (548 regular, 208 PRN)	total: mdn: 43 (IQR: 30-56)	no	excluding PRN prescriptions: mdn: 4 (IQR: 2-7) including PRN prescriptions: mdn: 5 (IQR: 3-9)	psychotic disorders (31%), affective disorders (44%)	November 2014 until June 2015	all patients admitted to the four bed units, either from the psychiatric emergency department or through the patient’s general practitioner, between November 2014 and June 2015	terminally ill patients with an anticipated short life expectancy; an expected length of stay of less than 48 hr; patients transferred from another psychiatric unit or previous inclusion in the study; and patients whom nurses failed to include and consequently whose medication lists were not reviewed	primary outcome: potential difference in PIPs between the control group and the intervention group following the nurses’ observations in the intervention group secondary outcome: prevalence and types of PIPs where physicians responded to nurses’ observations and changed medications	mean number of PIP per patient: Baseline: intervention: 1.69±1.79, control: 1.84±1.99; intervention: intervention: 1.55±2.00, control: 1.92±2.34; Difference-in-difference: -0.23 (95% CI: -1.07 to 0.60), p=0.59 number of patients prescribed ≥ 1 PIP: OR (95% CI): 0.61 (0.25-1.46), p=0.26, intervention: reduced from 65.5% to 53.7%, p=0.14 Nurses identified and presented physicians with PIPs in 11 ca…	senior clinical pharmacology physicians (SCPPs), nurses	CPOE system	Nurses performed medication review for patients within two days after admission. Senior clinical pharmacology physicians (SCPPs) performed medication reviews during the study which were only used descriptively and not in patients’ treatment. However, the SCPPs were ethically obliged to intervene in cases where patients’ safety was assessed acutely endangered.	Prescribing Errors	SCPPs reviews: 262 patients with at least one PIP (66%), nurses in intervention group: 61/121 (51%) with ≥ 1 PIP, overlap with SCPPs: 38/224 PIPs (17%)	761 PIPs identified by SCPP, nurses identified 2 PIP per 100 prescriptions, intervention group: 220 PIP/756 prescriptions (0.29 PIP/prescription)	not reported	omission of indication for treatment: 119/761 (16%), 4.5% of prescriptions; in sample reviewed by nurses: 32/220 PIPs (14%), 32/756 prescriptions (0.04/prescription); omission of potentially useful medication: 9/220 (4%)	DDI: 232/761 (30%), 8.8% of prescriptions; drug-disease interaction: 84/761 (11%); 3.2% of prescriptions; in sample reviewed by nurses: 64/220 (29%)	intervention group: duplicate drug: 2/220 (<1%)	not reported	drug dosage too high: 96/761 (13%), 3.7% of prescriptions, in sample reviewed by nurses: drug dosage too low: 11/220 (5%) drug dosage too high: 35/220 (16%); inappropriate dosing interval: 20/220 (9%)	not reported	not reported	not reported	not reported	not reported	not reported	not reported	not reported	not reported	intervention group: 16/220 (7%)	potentially non-significant: 18/220 (8.2%) potentially significant: 95/220 (43.2%) potentially serious: 91/220 (41.4%) potentially fatal: 16/220 (7.3%)	not reported	not reported	not assessed	After the baseline period, the intervention consisted of a 5-day course for the participating nurses from the intervention bed units followed by the same nurses carrying out reviews of medication lists for newly admitted patients. The 5-day course covered general pharmacology, psychopharmacology and treatment principles for some of the major mental disorders, principles for medication reviews, ex…	not reported	During the intervention, the proportion of PIPs altered or written by physicians in response to nurses’ observations was 47/137 (34%). In contrast, only (8/47) 17% of the PIPs identified by the nurses and leading to an intervention by the physicians were also PIPs identified and assessed for severity by SCPPs.
Potential drug–drug interactions and polypharmacy in institutionalized elderly patients in a public hospital in Brazil	Castilho E.C.D., Reis A.M.M., Borges T.L., Siqueira L.D.C., Miasso A.I.	Castilho (2018)	Castilho, E. C. D., Reis, A. M. M., Borges, T. L., Siqueira, L. D. C., & Miasso, A. I. (2018). Potential drug–drug interactions and polypharmacy in institutionalized elderly patients in a public hospital in Brazil. Journal of Psychiatric and Mental Health Nursing, 25(1), 3–13. https://doi.org/10.1111/jpm.12431	Brazil	2018	retrospective cross-sectional study	retrospective	Studies Reporting Prevalence Data	main search	94	94 (61.7%)	mdn: 71.2	No, patient inclusion only for at least 60 years of age	mdn: 5.6 (polypharmacy: ≥ 5 drugs: 76.6%)	not reported, concomitant diagnosis of psychiatric and clinical disorders: 72.3%, only diagnosis of psychiatric disorder: 27.7%	11 years (2004-2015)	diagnosis of a psychiatric disorder, age >60 years (older person, as defined by the World Health Organization [WHO] for developing countries, such as Brazil), both sexes, use of more than one prescribed drug and confirmed availability of medical records with information about drug United States of Americage	non reported	occurrence of a potential DDI in patient prescriptions	admission: 63 (67.0%) patients with DDI, median length of stay: 70 (74.4%) of patients with DDI, last prescription: 76 (80.8%) with DDI; In the multivariable logistic regression analysis of potential DDIs, subject age between 60 and 69 years (odds ratio, OR 7.9), use of cardiovascular (OR 16.6) and respiratory system (OR 11.3) drugs, and polypharmacy (OR 16.4) were predictors associated with havi…	not specifically reported (study team)	not reported	chart review All patient drugs prescriptions were checked at initial hospitalization, midway through the hospitalization (median stay), and at the last recorded prescription to analyse the drug prescription trend and po_x0002_tential DDIs during the hospitalization. The “last prescription” was considered as the prescription obtained at discharge or immediately prior to death or the day of data co…	Drug-Drug Interactions	76 (80.8%)	at admission: 331 potential DDIs, median length of stay: 361 potential DDIs, last prescription: 372 potential DDIs	not reported	not reported	admission: 5.3 (±4.5) DDIs per patient median length of stay: 5.2 (±4.4) DDIs per patient Last prescription: 4.9 (±4.2) DDIs per patient	not reported	not reported	not reported	not reported	not reported	not reported	not reported	not reported	not reported	not reported	not reported	not reported	not reported	admission: 52.0% serious potential DDIs, 5.1% contraindicated (out of 331) median length of stay: 47.1% serious potential DDIs, 3.3% contraindicated (out of 361) last prescription: 47.0% moderate potential DDIs, 1.6% contraindicated (out of 372)	Drug-Reax System(R): The severity of drug interactions was classified as follows: major when they may be threatening, require medical intervention to minimize or prevent serious adverse drug events, or both; moderate, when they may result in the exacerbation of the patient’s condition, require therapy modification, or both; minor, when they could have minor clinical effects without requiring chan…	N nervous system: DDIs between 61.7% of all prescribed drugs in this group at admission and 70.2% at discharge	not assessed	no intervention	NA	NA
Therapeutic drug monitoring of neuropsy-chopharmacological drugs in clinical practice. Variability of drug concentrations in blood of psychiatric patients [Therapeutisches Drug-Monitoring von Psychopharmaka in der klinischen Praxis Variabilität von Wirkstoffkonzentrationen im Blut psychiatrischer Patienten]	Buenger M., Hahn M., Roll S.C., Hefner G., Ritter C.	Buenger (2018)	Buenger, M., Hahn, M., Hefner, G., Roll, S. C., & Ritter, C. (2018). Therapeutisches Drug-Monitoring von Psychopharmaka in der klinischen Praxis: Variabilität von Wirkstoffkonzentrationen im Blut psychiatrischer Patienten. Psychopharmakotherapie, 25(3), 148–154.	Germany	2018	descriptive, retrospective study	retrospective	Studies Reporting Prevalence Data	main search	236 patients with 539 samples analysed	229 patients with 479 TDM samples (sex not reported)	52 ± 17 (range: 18-95)	yes 105 samples (21.9%) included from 51 patients aged ≥ 65 years (22.3%)	not reported	not reported	7 months (July 2016-January 2017)	adult psychiatry	TDM controls after suicide attempts, after stopping a psychotropic drug, application of different dosage forms of the same drug with different releasing properties,	not described	TDM samples at admission: 121 (25.3%), serum concentration measured of 32 different drugs, 62% of serum concentrations within therapeutic reference range, 41.1% within dose-related reference range, 30.1% within therapeutic and dose-related reference range	clinical pharmacist	not reported	TDM	Dose Selection Problems, Non-adherence/ Non-compliance	not reported	182 (38%) serum concentrations not within therapeutic reference range	not reported	not reported	14.8% of all TDM samples; 31% of patients; 64.8%: interaction between cigarette smoke and selective CYP1A2-substrate (20.1% of patients, 9.6% of TDM samples)	not reported	not reported	not reported	not reported	not reported	not reported	13.8% irregular intake of drug supposed (28.8% of patients)	not reported	not reported	not reported	not reported	not reported	not reported			clozapine: 70% outside therapeutic reference range, levetiracetam: 75% outside therapeutic reference range, mirtazapine: 80% outside therapeutic reference range	yes Non-compliance, drug interactions	no intervention	NA	NA
Prevalence of QT interval prolonging drug–drug interactions (QT-DDIs) in psychiatry wards of tertiary care hospitals in Pakistan: a multicenter cross-sectional study	Khan Q., Ismail M., Haider I., Khan F.	Khan (2017)	Khan, Q., Ismail, M., Haider, I., & Khan, F. (2017). Prevalence of QT interval prolonging drug–drug interactions (QT-DDIs) in psychiatry wards of tertiary care hospitals in Pakistan: a multicenter cross-sectional study. International Journal of Clinical Pharmacy, 39(6), 1256–1264. https://doi.org/10.1007/s11096-017-0532-5	Pakistan	2017	retrospective multicenter cross-sectional study	retrospective	Studies Reporting Prevalence Data	main search	600	600 (58.5%)	median age: 25 (IQR: 20-35)	No	median: 5 (IQR: 4-6)	major depression: 36% conversion disorder: 15.5% bipolar affective disorder: 12%, schizophrenia (8.2%), mania (6.5%)	one year (July 2015-June 2016)	-Patients admitted to psychiatry wards during July 2015 and June 2016; -Both male or female; -All age groups.	- incomplete profiles - relevant information needed for the study missing.	Prevalence of QT-DDIs (overall, age-wise and gender-wise) and their levels of severity and documentation; AZCERT classes of drugs involved in QT-DDIs; and odds ratios for predictors of QT-DDIs	QT-DDIs were significantly associated with 6–7 prescribed medications (p = 0.04) and >7 medications (p = 0.03). Similarly, there was significant association of occurrence of QT-DDIs with 2–3 QT drugs (p<0.001) and >3 QT drugs (p<0.001). Prevalence of QT-DDIs was higher in females (31.3%) as compared with males (20.3%) and in the age group 21–40 (30.8%) as compared with other age groups	not reported, study authors (Department of Pharmacy, Department of Medicine)	not reported	For each patient, all prescribed medications were analyzed retrospectively for the presence of QT-DDIs using the Micromedex Drug-Reax(R)	Drug-Drug Interactions (QT-prolonging drugs)	310	698	not reported	not reported	Total of 698 QT-DDIs in 51.7% of patients, mostly pharmakodynamic DDIs, some pharmakokinetic DDIs (prevalence not reported)	not reported	not reported	not reported	not reported	not reported	not reported	not reported	not reported	not reported	not reported	not reported	not reported	not reported	major: 98.4% fair documentation: 93.7% AZCERT known risk: 36.4% of interacting drugs AZCERT possible risk: 26.9% of interacting drugs AZCERT conditional risk: 27.5% of interacting drugs 67 QT-DDIs (9.6%) with both interacting drugs with known risk	Micromedex Drug-Reax® severity levels: - Contraindicated: The drugs are contraindicated for concurrent use. - Major: The interaction may be life threatening and/or require medical intervention to minimize or prevent adverse effects. - Moderate: The interaction may result in exacerbation of the patient condition and/or require an alteration in therapy. - Minor: The interaction would have limited c…	olanzapine (n=146), haloperidol (138), escitalopram (122), risperidone (91), zuclopenthixol (87), quetiapine (80), fluoxetine (74)	No	no intervention	n.a.
Risk Management of Hospitalized Psychiatric Patients Taking Multiple QTc-Prolonging Drugs	Vandael E., Vandenberk B., Willems R., Reyntens J., Vandenberghe J., Foulon V.	Vandael (2017)	Vandael, E., Vandenberk, B., Willems, R., Reyntens, J., Vandenberghe, J., & Foulon, V. (2017). Risk Management of Hospitalized Psychiatric Patients Taking Multiple QTc-Prolonging Drugs. J Clin Psychopharmacol, 37(5), 540–545. https://doi.org/10.1097/JCP.0000000000000758	Belgium	2017	prospective, observational study	prospective	Studies Reporting Prevalence Data	main search	number of patients without additional QTc-prolonging drug not reported	152 (44.7%)	44 (± 17)	No	not reported	mood disorders (n=64, 42.1%), substance abuse (n=52, 34.2%), psychotic disorders (n=38, 25%)	3 years 8 months (44 months; May 2011-December 2014)	Inpatients of 18 years or older who were already taking 1 or more QTc-prolonging drugs could be included in the study when an additional drug with risk for QTc prolongation was started (pharmacodynamic drug-drug interaction). Informed consent given	not reported	The aim of this study is to provide ECG data on the impact of drug-related QTc prolongation in the psychiatric setting and to discuss approaches for clinical practice. More specifically,we aimed to • investigate the impact of starting an additional QTc-prolonging drug on the QTc interval of psychiatric inpatients, • evaluate the impact of concomitant risk factors on the length of the QTc interval…	small but significant difference (P = 0.032) in the mean QTc interval between baseline (409.1 [SD, 21.8]milliseconds) and follow-up (411.8 [SD, 21.7]milliseconds). Three patients developed a prolonged QTc interval in the follow-up ECG, and 8 patients had a delta QTc of 30milliseconds or longer, representing together 6.6% (n = 10) of the total population. No patients had a delta QTc of 60 millisec…	physician, pharmacist, or nursing staff	not reported	drug-drug interactions were monitored by the hospital pharmacist Electrocardiograms were performed at baseline and follow-up	Drug-Drug Interactions (QT-prolonging drugs)	152 at baseline: 83, 34.8% with ≥ 1 QTc-prolonging drugs of CredibleMeds list 1; 10 with QT-prolongation (6.6%)	152, 10 manifest DRPs with QT-prolongation (6.6%)	not reported	not reported	100% (152 patients) at baseline: 54.6% (83) start of 2 QTc-prolonging drugs between baseline and follow-up ECG: 9,2% (14), start of 1 QTc-prolonging drug between baseline and follow-up ECG: 90.8% (138)	not reported	not reported	not reported	not reported	not reported	not reported	not reported	not reported	not reported	not reported	not reported	not reported	not reported	None of the patients died during the study, and no events of TdP were registered; 10 patients displayed prolongation of the QTc interval after the start of an additional QTc-prolonging drug (QTc in the follow-up ECG: ≥450 [men]/470 [women]milliseconds, n = 3; delta QTc: 30 milliseconds or longer, n = 8)	AZCERT risk classification CredibleMeds; RISK-PATH risk score	most commonly added drugs: mirtazapine (n=21), quetiapine (n=19), trazodone (n=17), escitalopram (n=15), venlafaxine (n=12)	No	ECG at baseline, within 14 days after starting QT-prolonging drug follow-up ECG	n.a.
Medication reconciliation at admission: Experimentation in a mental health facility and screening for high-priority patients [Conciliation des traitements médicamenteux à l'admission : expérimentation en établissement de santé mentale et éligibilité des patients pouvant en bénéficier en priorité]	Noblot-Rossignol M., Vailleau J.-L., Hamad M., Denis F., Beye F.	Noblot-Rossignol (2017)	Noblot-Rossignol, M., Vailleau, J. L., Hamad, M., Denis, F., & Beye, F. (2017). Conciliation des traitements médicamenteux à l’admission : expérimentation en établissement de santé mentale et éligibilité des patients pouvant en bénéficier en priorité. Pharmacien Hospitalier et Clinicien, 52(2), 177–185. https://doi.org/10.1016/j.phclin.2016.12.005	France	2017	prospective, experimental observational study	prospective	Studies Reporting Prevalence Data	main search	200 (51%)	151	53 (± 20; median: 50)	No	7.48	depression/anxiety: 47%, alcohol dependence: 18%, bipolar disorders: 10% reasons for admission: depression: 30.5% anxiety: 13%, suicide attempt: 12%, excessive alcohol consumption: 11.5%, agitation/agressiveness: 10.5%		patients hospitalized directly in psychiatry or transitioning first on psychiatric emergency ward	patients discharged from day care unit without further hospitalization on another ward, patients arriving at day care unit at night or during the weekend and transferred to another hospital service but the study wards before medication reconciliation was conducted, patients transferred from other hospital services	rate of patients reconciled within 24 hours, rate of non-intentional differences identified during medication reconciliation without documented intent for change, rate of non-intentional differences identified during medication reconciliation without, rate of reconciled patients with at least one non-intentional difference, rate of patients without differences in prescriptions	151 patients (75%) received medication reconciliation; 64% within 24 hours, mean time spent on reconciliation: 24 minutes per patient, 1495 prescription lines included 664 non-documented differences (14%--> calculated 664/1495=44%), whereof 52 (7 --> 52/664=7.8%) were non-intentional; intentional but non-documented differences: 3.06 per reconciled patient; non-intentional differences: 0.26 per pa…	pharmacists	paper charts	chart review, interviews with patient and treating professionals	Medication Errors	32	53	not reported	not reported	not reported	not reported	not reported	not reported	not reported	not reported	not reported	not reported	not reported	not reported	not reported	not reported	medication reconciliation at admission: non-intentional differences: 0.26 per patient reconciled (52/200), 16% of patients reconciled had at least one non-intentional difference (drug non-intentionally stopped: 38/200=0.19 per patient; over dose: 5/200=0.025 per patient; under dosage: 6/200=0.03 per patient, non-intentionally added drugs: 4/200=0.02 per patient	not reported	not assessed	not assessed	N: nervous system: 30% of medication errors (21% psychiatric drugs); C: cardiovascular system: 23%, A: alimentary tract and metabolism: 13%, D: Dermatologicals: 9.5%, H: Hormonal: 7.5%, B: Blood: 7.5%, R: Respiratory: 5.5%, S: Ophthalmologicals: 4%	no	medication reconciliation by pharmacy intern at admission after prescriptions were completed by admitting physicians	0.28	not reported
Drug interaction review in a psychiatric population	Skelly Megan K., Mulcahy Kimberly B., Eileen T., Lewis O., Lee D.T.	Skelly (2017)	Skelly, M. K., Mulcahy, K. B., Trigoboff, E., Opler, L., & Demler, T. L. (2017). Drug interaction review in a psychiatric population. Eur J Clin Pharm, 19(2), 138–142.	United States of America	2017	short report, retrospective study	retrospective	Studies Reporting Prevalence Data	main search	not reported	638 (38.8%)	not reported	no	not reported	primary admitting diagnoses: schizophrenia (55.9-58.8%), schizoaffective disorder (32.1-38.4%)	3 months (November 2009, November 2010, November 2011)	none reported except inpatient stay during months of chart review	patients on one or less medications, records of a criminal procedural law	incidence of most common moderate-level drug interactions, trends for therapeutic interventions	3915 moderate-level drug interactions; 1178 moderate-level drug interactions in November 2009, 1276 in November 2010, 1461 in November 2011; number of moderate-level drug interactions was significantly different between the years compared (p<0.003)	clinical pharmacists	not reported	chart review	Drug Interactions, potential Adverse Drug Reactions	not reported	3915 moderate-level drug interactions; 1178 moderate-level drug interactions in November 2009, 1276 in November 2010, 1461 in November 2011	not reported	not reported	3915 moderate-level drug interactions (6.1/patient)	not reported	not reported	not reported	not reported	not reported	not reported	not reported	potential ADRs: 2009: CNS: 150/1178 (12.7%), 0.66 per patient, 2010: 139/1276 (10.9%), 0.62 per patient, 2011: 405/1461 (27.7%), 2.2 per patient; pharmacocinetic: 2009: 77/1178 (6.5%), 0.34 per patient, 2010: 82/1276 (6.4%), 0.36 per patient, 2011: 130/1461 (8.9%), 0.71 per patient; cardiac: 2009: 211/1178 (17.9%), 0.93 per patient, 2010: 288/1276 (22.6%), 1.27 per patient, 2011: 313/1461 (21.4%)…	not reported	not reported	not reported	not reported	not reported	moderate-level drug interactions	drug interaction database: Clinical Pharmacology, emphasis on moderate-level drug interactions	most frequently involved medications: medications with vast anticholinergic burden, first and second-generation antipsychotics, mood stabilizers, antihyperglycemics, antihypertensives	no	no intervention	NA	NA
How long does the pharmacokinetic interaction between Carbamazepine and quetiapine last after Carbamazepine withdrawal?	Kopeček M., Potměšil P.	Kopeček (2017)	Kopeček, M., & Potměšil, P. (2017). How long does the pharmacokinetic interaction between carbamazepine and quetiapine last after carbamazepine withdrawal? Neuroendocrinol Lett, 38(7), 475–478.	Czech Republic	2017	case report	Case Report	Case Reports	main search	NA	1	30		3 lithium 600 mg, quetiapine 1200 mg and carbamazepine 900 mg per day	manic phase of bipolar disorder	NA	NA	NA	not reported	carbamazepine induction of CYP3A4 lasts at least 3 weeks after withdrawal; No serum quetiapine was detected during concurrent use of carbamazepine and was lower than the therapeutic range almost 2 weeks after carbamazepine withdrawal. The patient suffered from sedation when her serum level of quetiapine was 181 ng/ml and because she was quiet we started slowly to decrease to a quetiapine dose of …	not reported	not reported	direct observation	Drug-drug interaction between carbamazepine and quetiapine	1	1	not reported	not reported	1	not reported	not reported	not reported	not reported	not reported	not reported	not reported	not reported	not reported	not reported	not reported	not reported	not reported	not assessed	not assessed	quetiapine, carbamazepine	yes; insufficient treatment effect of carbamazepine 900 mg per day at serum levels within therapeutic reference range (45.7 and 38.8 μmol/l) drug interaction: no serum quetiapine during concomitant intake of carbamazepine 900 mg and quetiapine 1200 mg/d (<20 ng/ml) after carbamazepine withdrawal: 4th day: 38 ng/ml, 11th day: 67 ng/ml, 16th day: 181 ng/ml ADR at serum level of 181 ng/ml quetiapine…	carbamazepine withdrawal, TDM, quetiapine dose reduction	0	NA
Drug prescription in elderly and chronically ill psychiatric inpatients follows an ageadequate pharmacotherapy [Das medikamentöse Verordnungsverhalten bei älteren und chronisch kranken Patienten in stationär-psychiatrischer Behandlung folgt einer altersangemessenen Pharmakotherapie]	Sander K., Förster E., Laux G.	Sander (2017)	Sander, K., Förster, E., & Laux, G. (2017). Das medikamentöse Verordnungsverhalten bei älteren und chronisch kranken Patienten in stationär-psychiatrischer Behandlung folgt einer altersangemessenen Pharmakotherapie. Psychopharmakotherapie, 24(1), 21–31.	Germany	2017	prospective, exploratory study	prospective	Studies Reporting Prevalence Data	main search	208 cases	88 patients (46.6%)	56.5 ± 19.4	yes gerontopsychiatric ward: 55% of patients with ADRs	5.8 ± 3.6	depression: F33.2: 17.0% on gerontopsychiatric ward; schizotype disorder: F20.0: 23.7%	6 weeks (May-July 2013)	inpatient stay at study wards during study period	none reported	correlation between drug prescriptions and ADRs	gerontopsychiatric ward: 55% of patients with ADRs clinical social psychiatry: 37% of patients with ADRs occurence of an ADR not significantly dependent on age, count of somatic diagnoses, prescribed drugs, prescribed psychotropic drugs, prescribed somatic drugs, nor polypharmacy	pharmacists, physicians	not reported	physician/pharmacist asked patient for any experienced ADRs during weekly visits, causility assessment of ADRs with Naranjo scale	Adverse Drug Reactions	94 cases	102 ADRs	not reported	not reported	not reported	not reported	not reported	not reported	not reported	not reported	not reported	not reported	102 ADRs/88 patients (1.16 ADR per patient Gerontopsychiatric: 1.76 ADR per patient clinical social psychiatry: 0.78 ADR per patient	not reported	not reported	not reported	not reported	not reported	not severe ADR: 48.1% GP, 52.4% CS severe ADR: 51.9% GP, 47.6% CS	medical intervention necessary? Then severe ADR	not reported	no	pharmacist-guided weekly physician visits, patients were asked for any experienced ADRs, interventions to solve ADRs were conducted	not reported	not assessed
Correlates of major medication side effects interfering with daily performance: Results from a cross-sectional cohort study of older psychiatric patients	Tveito M., Correll C.U., Bramness J.G., Engedal K., Lorentzen B., Refsum H., Høiseth G.	Tveito (2016)	Tveito, M., Correll, C. U., Bramness, J. G., Engedal, K., Lorentzen, B., Refsum, H., & Høiseth, G. (2016). Correlates of major medication side effects interfering with daily performance: Results from a cross-sectional cohort study of older psychiatric patients. International Psychogeriatrics, 28(2), 331–340. https://doi.org/10.1017/S1041610215001544	Norway	2016	prospective, cross-sectional cohort study	prospective	Studies Reporting Prevalence Data	main search	372	206 (71.4%)	77.6 ± 8.9	No	total: 6.1 somatic drugs: 4.5 ± 2.7 psychotropic drugs: 1.6 ± 1.2	affective disorder (48.9%), dementia (32.6%), psychosis (8.2%)	22 months (2006, December 12 - 2008, October 24)	all patients admitted to the Department of Geriatric Psychiatry	patients admitted for planned electroconvulsive treatment; patients with a short expected stay (<7 days); and inability of patients and the next of kin to provide written informed consent	characterization of patients who on admission to a geriatric psychiatric hospital had side effects that moderately or severely interfered with their daily performance	70 patients (34%) had major side effects and 69 (99%) of these used psychotropic medications, Patients with major side effects were more often women (p = 0.022), more likely to have a main diagnosis of affective disorder (p < 0.001), used a higher number of medications for physical disorders (p < 0.001), used a higher number of psychotropic medications (p < 0.001), had more unreported use of psyc…	physician	not reported	United KingdomU side effect rating scale and Mini Mental Status Evaluation (MMSE) performed on admission to the hospital by the treating physician, scoring based on patient report, physicians’ observations and reports from the ward personnel	Adverse Drug Reactions	70 (34%)	not reported	not reported	not reported	not reported	not reported	not reported	not reported	not reported	not reported	not reported	not reported	34% of all admitted patients had side effects: five most common side effects: asthenia (31%), reduced salivation (31%), concentration difficulties (28%), memory impairment (24%), and orthostatic dizziness (18%)	not reported	not reported	not reported	not reported	not reported	major side effects: 34% no or minor side effects: 66%	United KingdomU side effect rating scale	not reported	yes 14/70 (20%) patients with major side effects had serum concentrations above reference range for psychotropic drugs, compared to 13.2% of patients with no or minor side effects, p=0.204	no intervention	NA	NA
Physician response to a medication alert system in inpatients with levodopa-treated diseases	Morris M., Willis A.W., Searles Nielsen S., McCann F., Birke A., Racette B.A.	Morris (2015)	Morris, M., Willis, A. W., Searles Nielsen, S., McCann, F., Birke, A., & Racette, B. A. (2015). Physician response to a medication alert system in inpatients with levodopa-treated diseases. Neurology, 85, 420–424. https://doi.org/10.1212/WNL.0000000000001745	United States of America	2015	retrospective study	retrospective	Studies Reporting Prevalence Data	main search	not reported; 239 alerts	237 alerts (43%), number of psychiatric patients not reported, 44 alerts in psychiatry	overall: 68.3 ± 12.5	No	not reported	not reported	3 years and 3 months (November 2009-January 2013)	Alerts triggered by the prescription of a dopamine receptor antagonist for an inpatient who was already prescribed carbidopa-levodopa or vice versa in the electronic order entry system by any inpatient clinical service at the hospital from November 2009 through January 2013 were examined	Dopamine agonists were not included in the alert because of their common use for restless legs syndrome and because nearly all patients with PD will take levodopa within a few years of disease onset; alert exclusion if unclear documentation of dopamine-requiring disease	Prevalence of inappropriate dopamine receptor antagonist prescriptions for each service	in psychiatric service: 19/44 (43.2%) alerts for inappropriate prescriptions; when accounting for the number of levodopa prescriptions over the study period by service, psychiatry had the highest prevalence of inappropriate dopamine receptor antagonist prescriptions: 16.1 (95% CI: 9.47, 22.73); OR for response to alert for an inappropriate prescription (95% CI, mutually adjusted): 0.12 (0.01, 1.4…	physicians	electronic order entry system	electronic alerts saved in electronic archive	Drug interactions	not reported	19	not reported	not reported	drug-drug interactions (or drug-disease as well) as prevalence (95% CI) of inappropriate dopamine receptor prescriptions: 16.1 (9.47, 22.73) % inappropriate prescriptions per levodopa order	not reported	not reported	not reported	not reported	not reported	not reported	not reported	not reported	not reported	not reported	not reported	not reported	not reported	not assessed	not assessed	dopamine receptor antagonists	no	implementation of an automated alert system to notify physicians when they concurrently prescribed a dopamine receptor agonist and dopamine receptor antagonist to an inpatient	94.7%	5.3%
Assessment of 18 months pharmaceutical analysis in a 1.300-bed general hospital [Bilan de 18 mois de validation pharmaceutique dans un Centre hospitalier général de 1 300 lits]	Kuzzay M.-P., Emonet M., Montagutelli E., Husson J.-F., Harnois C.	Kuzzay (2015)	Kuzzay, M.-P., Emonet, M., Montagutelli, E., Husson, J.-F., & Harnois, C. (2015). Bilan de 18 mois de validation pharmaceutique dans un Centre hospitalier général de 1300 lits. Journal de Pharmacie Clinique, 34(1), 23–31. https://doi.org/10.1684/jpc.2015.0293	France	2015	retrospective study	retrospective	Studies Reporting Prevalence Data	main search	16254	486 in psychiatry (gender not reported)	not reported	No	not reported	not reported	18 months (January 2012-June 2013)	pharmaceutical interventions implemented by prescribers	pharmaceutical interventions not implemented by prescribers	percentage of implemented pharmaceutical interventions out of all pharmaceutical interventions during study period, time spent by pharmacist for validation	107 pharmaceutical interventions fully implemented by prescribers in 486 validated prescriptions (22%), 6 prescriptions (=patients) validated per week, 1.4 pharmaceutical interventions fully implemented per week, 66% of interventions regarding correct prescription (dosing schemes, dosages too high for non-psychiatric drugs), 34% related to CPOE operating errors; time spent for pharmaceutical vali…	pharmacists	CPOE-system	chart review	Prescribing Errors	not reported	107 interventions followed by prescribers	not reported	not reported	not reported	not reported	not reported	not reported	not reported	not reported	not reported	not reported	not reported	not reported	not reported	not reported	not reported	prescribing errors overall: 71/486 patients=0.146 per patient; CPOE-operating errors: 36/486 patients=0.074 per patient	not reported	potential clinical significance assesssed by a working group of three pharmacists	not assessed	no	twice weekly pharmaceutical validation of electronic medication charts using additional information from electronic patient records, interventions addressed to prescribers via electronic tool "Pharma"	not assessed	not assessed for psychiatry (overall: 59%)
Introduction of clinical-pharmaceutical services using a hospital information system on a geriatric psychiatry station [Einführung klinisch-pharmazeutischer Dienstleistungen mittels KIS (Krankenhaus-Informations-System) auf einer gerontopsychiatrischen Station]	Kilimann S.	Kilimann (2014)	Kilimann, S. (2014). Introduction of clinical-pharmaceutical services using a hospital information system on a geriatric psychiatry station. Krankenhauspharmazie, 35(10), 376–385.	Germany	2014	prospective pilot study	prospective	Studies Reporting Prevalence Data	main search	not reported	32 (56.3%)	not reported	No	9 (38.5% psychotropic drugs)	not reported	8 weeks (May 2011-June 2011)	newly admitted patients to gerontopsychiatric ward during study period	not reported	feasability of clinical pharmacist recommendations at a gerontopsychiatric ward	305 drug prescriptions, 136 aut-idem substitutions to hospital's drug list (4 substitutions/patient), 38 optimizations of prescriptions, e.g. due to drug interactions (1 optimization/patient), 449 clinically relevant DDIs, 7 recommendations for drug change due to renal/hepatic contraindications, 47 dose modifications due to renal/hepatic impairment, 13 PIMs	clinical pharmacist	paper charts	chart review, PIMs identified according to PRISCUS list	Drug interactions, Dose selection problems, Drug selection problems, Contraindications, Prescribing Errors	not reported	not specifically reported, total calculated from data: 690 interventions	not reported	4 drug substitutions to hospital's drug list per patient; contraindications due to renal or hepatic insufficiency: 5 patients (15.6%); 13 PIMs (4.3%) in 10 patients (31.3%)	623 drug interactions identified, 449 clinically relevant (1.47 drug interactions per prescription): 305 pharmacodynamic (67.9%) , 144 pharmacocinetic (32.1%) drug interactions; 18.9 clinically relevant drug interactions per patient	not reported	not reported	dose optimization suggested for 10 patients (31.3%) and 31 drugs (10.2%) due to renal or hepatic insufficiency	not reported	not reported	89.4% of all prescriptions missing dosage form	not reported	not reported	not reported	not reported	not reported	not reported	not reported	severe: 4 (0.9%) moderate: 115 (25.6%) mild: 330 (73.5%)	mediQ-classification	most common PIM: prescription of 7,5 mg zopiclone (recommended max. 3,75 mg)	no	clinical pharmacist interventions: medication anamnesis, drug interaction check, checking renal and hepatic clearance with dose adjustment recommendations if applicable, screening for adverse drug reactions, checking for PIMs documentation including recommendations sent to treating physicians via e-mail	not reported	not reported
Frequency of use of QT-interval prolonging drugs in psychiatry in Belgium	Vandael E., Marynissen T., Reyntens J., Spriet I., Vandenberghe J., Willems R., Foulon V.	Vandael (2014)	Vandael, E., Marynissen, T., Reyntens, J., Spriet, I., Vandenberghe, J., Willems, R., & Foulon, V. (2014). Frequency of use of QT-interval prolonging drugs in psychiatry in Belgium. Int J Clin Pharm, 36(4), 757–765. https://doi.org/10.1007/s11096-014-9953-6	Belgium	2014	cross-sectional observational study	prospective	Studies Reporting Prevalence Data	main search	600 patients from convenient sample	592 (46%)	52.4 ± 17.3 (females: 55.7 ± 17.1 males: 49.5 ± 17.0)	No	Not reported	not reported	May 2006	convenient sample, no detailed inclusion criteria reported	incomplete data	The aim of this study was to analyze the extent to which antipsychotics and antidepressants with risk of QT-prolongation are combined in psychiatry and to assess the safety measures that are used to follow-up the risk of QTprolongation and TdP in this setting.	There was no significant difference in the average number of drug interactions per patient between hospitals where DelphiCarewas integrated in the software and hospitalswithout a drug interaction checker (p = 0.643).	pharmacists	CPOE-system (with or without integrated DelphiCare)	For each patient, the full medication list (at the time of inclusion) was screened for the presence of interactions using the online tool DelphiCare, drug interactions with risk of QT-prolongation compared with AZCERT classification	Drug-Drug Interactions (QT-prolonging drugs)	360 (60.8%); QT-DDIs: 43 (7.3%)	965 interactions	not reported	not reported	965 interactions; 113 (11.7%) carried risk for QT-prolongation	not reported	not reported	not reported	not reported	not reported	not reported	not reported	not reported	not reported	not reported	not reported	not reported	not reported	severe: 593 interactions (61.5%) very severe: 21 interactions (2.2%)	DelphiCare/ABDATA-classification	antidepressants (n = 102, 90.27 % of cases) and antipsychotics (n = 100, 88.50 % of cases), especially N06AB, N06AX, N05AH, N06AA	No	The precautions and follow-up provided by the different institutions when starting a QT-prolonging drug were very diverse. In 4 of the 6 institutions, a blood analysis and an ECG were performed systematically on admission. In 1 hospital, an ECG was only performed at the start of a QTprolonging drug. In the last hospital, ECG and blood analysis were rarely performed. In none of the six institution…	N.A.
Evaluation of the incidence of leUnited Kingdomopenia and agranulocytosis in patients receiving combined clozapine and other antipsychotics [klozapin ile birlikte başka bir antipsikotik kulla-nan hastalarda lökopeni ve agranülositoz sıklıǧı-nın deǧerlendirilmesi]	Akpinar A., Salis O.	Akpinar (2012)	Akpinar, A., & Salis, O. (2012). Evaluation of the incidence of leukopenia and agranulocytosis in patients receiving combined clozapine and other antipsychotics. Klinik Psikofarmakoloji Bulteni, 22(4), 313–319. https://doi.org/10.5455/bcp.20120704065248	Turkey	2012	retrospective study	retrospective	Studies Reporting Prevalence Data	main search	92	92 (33.7%)	40.9±10.8 (21-70)	No	not reported	schizophrenia	12 months (January-December 2011)	All patients diagnosed with schizophrenia who were taking clozapine with another antipsychotic were included		incidence of leUnited Kingdomopenia and agranulocytosis in patients who used clozapine with another antipsychotic in clinical practice and to compare the categorical classification between the levels of leUnited Kingdomocytes when administrating clozapine with different antipsychotics.	For the combinations of clozapine-amisulpride (n=27), clozapine-quetiapine (n=20), clozapine-paliperidone (n=4) and clozapine-aripiprazole (n=3), no leUnited Kingdomopenia or agranulocytosis were observed in the patients during follow-up period. For the combination of clozapine_x0002_olanzapine (n=10), one (10%) patient presented with leUnited Kingdomopenia of 3500-4000/µL (leUnited Kingdomocytes…	not reported	not reported	chart review	Adverse Drug Reactions, Drug-drug interactions	5	5	not reported	not reported	not reported	not reported	not reported	not reported	not reported	not reported	not reported	not reported	5/92 patients with leUnited Kingdomopenia (5.4%)	not reported	not reported	not reported	not reported	not reported	mild-temporary leUnited Kingdomopenia: 2/92 (2.2%) medium-level leUnited Kingdomopenia: 2/92 (2.2%) serious level leUnited Kingdomopenia or agranulocytosis: One (5%) of the patients had fatal outcome because of an infection associated with agranulocytosis (leUnited Kingdomocytes= 900/µL).	no validated criteria	clozapine combined with olanzapine or haloperidol or risperidone	no	no intervention	NA	NA
Assessment of drug interaction of antidepressants with other prescribed drugs	Dhingra S., Parle M.	Dhingra (2011)	Dhingra, S., & Parle, M. (2011). Assessment of drug interaction of Antidepressants with other prescribed drugs. Asian Journal of Pharmaceutical and Clinical Research, 4(1).	India	2011	retrospective study	retrospective	Studies Reporting Prevalence Data	main search	5632	476 psychiatric inpatients	not reported	no	not reported	not reported	3 months (April-June 2010)	Any patient who took any antidepressant	Lithium, valproic acid and carbamazepine were not included for being considered mood stabilizers and not exactly antidepressants.	frequency of combination of antidepressants with other drugs that may result in drug interactions in the setting of two private hospitals’ units (general, psychiatric and psychiatric outpatient clinic).	112 (23.5%) using antidepressants, 27 (24.1%) patients with drug interactions	not reported	not reported	chart review, drug interaction check (Micromedex DrugReax®)	Drug-drug interactions	27 (24.1%)	30	not reported	not reported	30 drug interactions in 27 out of 112 patients using antidepressants; 0.27 drug interactions per patient using antidepressants	not reported	not reported	not reported	not reported	not reported	not reported	not reported	not reported	not reported	not reported	not reported	not reported	not reported	s minor, moderate and major	classification according to Micromedex DrugReax®	not reported which drugs were involved in interactions	no	no intervention	NA	NA
Precipitating factors for falls among patients with dementia on a psychogeriatric ward	Tängman S., Eriksson S., Gustafson Y., Lundin-Olsson L.	Tängman (2010)	Tängman, S., Eriksson, S., Gustafson, Y., & Lundin-Olsson, L. (2010). Precipitating factors for falls among patients with dementia on a psychogeriatric ward. International Psychogeriatrics, 22(4), 641–649. https://doi.org/10.1017/S1041610209991724	Sweden	2010	prospective study	prospective	Studies Reporting Prevalence Data	main search	223	91 (50.5%)	80.3 ± 7.4 (60–94)	No	not reported	dementia, others not reported	2 years	diagnosis of dementia	none reported	identify precipitating factors for falls among people with dementia	9/25 (36%) of falls resulting in fractures were judged to be caused by drug side-effects alone or in combination with acute disease or symptom of disease. Acute drug side-effects were judged to precipitate the falls alone or in combination with other factors in more than half of all falls as follows: a single drug in 93 falls (31%); two drugs in 41 (14%); three drugs in nine (3%); and more than t…	ward staff		direct observation, documentation on fall-report form	Adverse Drug Reactions	52 (57.1%)	186 drug-related falls	not reported	not reported	not reported	not reported	not reported	not reported	not reported	not reported	not reported	not reported	62.4% of all falls at least partly caused by drug side-effects; 186 drug-related falls per 223 inpatients=0.83 drug-related falls per patient	not reported	not reported	not reported	not reported	not reported	not assessed	not assessed	Falls were most frequently precipitated by the side effects of neuroleptics, benzodiazepines, chlometiazol and antidepressants. The adverse effects of neuroleptics, revealed as extra-pyramidal symptoms with gait and balance problems, were judged to precipitate 28 out of the 59 falls (47%) that occurred in patients with DLB.	no	no intervention	NA	NA
Medication history reconciliation by pharmacists in an inpatient behavioral health unit	Lizer M.H., Brackbill M.L.	Lizer (2007)	Lizer, M. H., & Brackbill, M. L. (2007). Medication history reconciliation by pharmacists in an inpatient behavioral health unit. American Journal of Health-System Pharmacy, 64(10), 1087–1091. https://doi.org/10.2146/ajhp060323	United States of America	2007	prospective pilot study	prospective	Studies Reporting Prevalence Data	main search	68	54 (54%)	33.9 ± 12.6	No	5.3 ± 3.7 (range: 1-18)	not reported	5 weeks (September 2005-October 2005)	Pa_x0002_tients age 18–65 years and taking at least one medication before admis_x0002_sion were eligible for study inclusion	Patients admitted after study hours or transferred to the BHU from another floor in the hospital were excluded.	develop an insti_x0002_tutional process whereby pharma_x0002_cists obtain medication histories for at least 75% of new admissions to a behavioral health unit (BHU) within 18 hours of admission and to evalu_x0002_ate the feasibility of pharmacists per_x0002_forming this task on a permanent basis. The secondary objective was to compare pharmacist-obtained medi_x0002_cation histories to those obtain…	49 (91%) patients were seen within 18 hours of admission, The mean ± S.D. number of minutes technicians spent reviewing each patient’s chart and home medication bottles was 8.0 ± 4.5 (range, 2–15 minutes). Only 14 patient charts (26%) were evaluated by a pharmacy technician. The mean ± S.D. number of minutes needed by pharmacists to obtain and reconcile the medication history was 13.9 ± 7.3 (rang…	clinical pharmacists	not reported	chart review, brown-bag review, self-report	Patient transfer-related Problems	not reported	158	not reported	not reported	not reported	not reported	not reported	not reported	not reported	not reported	not reported	35% of patients reported adherence problems	not reported	not reported	not reported	not reported	mean ± SD number of medication discrepancies per patient: 2.9 ± 2.5 (range 0-10): omitted or incorrect medication (48%), omitted or incorrect dose (31%), omitted or incorrect frequency (13%), and mis_x0002_cellaneous (8%)	not reported	not assessed	not assessed	not reported	no	medication reconciliation: pharmacy technician gathered patient demographic and medication information from the chart and the patient’s medication bottles within 18 hours after hospital admission, after initial documentation review of collected information by a clinical pharmacist who then interviewed the patient	not reported	not reported
The AMÜP study for drug surveillance in psychiatry - A summary of inpatient data	Grohmann R., Hippius H., Helmchen H., Rüther E., Schmidt L.G.	Grohmann (2004a)	Grohmann, R., Hippius, H., Helmchen, H., Rüther, E., & Schmidt, L. G. (2004). The AMÜP study for drug surveillance in psychiatry - A summary of inpatient data. Pharmacopsychiatry, 37(SUPPL. 1). https://doi.org/10.1055/s-2004-815507	Germany	2004	prospective study	prospective	Studies Reporting Prevalence Data	main search	18590	15624 (Intensive Drug Monitoring: 1107 patients, OSR: 14156 patients)	not reported	not reported	3.5 (psychotropic drugs)	schizophrenia, depression	7 years 8 months (May 1979-December 1986)	intake of psychotropic drugs	none reported	frequency and incidence of ADRs following treatment with psychotropic drugs	incidence of ADRs: 67.3% of IDM patients (probable and definite caUnited States of Americality: 60.7%) Grade II: 37.1% of IDM patients Grade III: 16.1% of IDM patients Grade III: 8.6% of OSR patients severe ADRs (on clinical grounds): 1.4% (in both groups)	psychiatrist	not reported, but paper charts probable due to time of study conduction	spontaneous reporting system (Intensive Drug Monitoring (IDM), Organized Spontaneous Reporting (ORS), Drug Utilization Data (DUD)	Adverse Drug Reactions	not reported	not reported	not reported	not reported	not reported	not reported	not reported	not reported	not reported	not reported	not reported	not reported	67.3% of IDM patients (probable and definite caUnited States of Americality: 60.7%) EPMS: 3.49% of all ORS patients	not reported	not reported	not reported	not reported	not reported	Grade II: 37.1% of IDM patients Grade III: 16.1% of IDM patients Grade III: 8.6% of OSR patients severe ADRs (on clinical grounds): 1.4% (in both groups)	Grade I: ADR leads to no change in medication Grade II: ADR leads to a change in medication consisting of dose reduction and/or additional treatment to counteract the ADR Grade III: ADR leads to discontinuation of the medication suspected of causing the ADR (including cases in which the drug would be discontinued if it were not vital) (probability of a caUnited States of Americal relationship ass…	Antipsychotics (58.8%), especially clozapine, haloperidol Antidepressants (52.2%), especially clomipramine	no	no intervention	NA	NA
Systematical Drug Surveillance of Adverse Drug Effects - Experiences in Austria [Systematisierte Arzneimittelüberwachung zur Erfassung von Nebenwirkungen - Erfahrungen in Österreich]	Schreinzer D., Letmaier M., Kasper S.	Schreinzer (2003)	Schreinzer, D., Letmaier, M., & Kasper, S. (2003). Systematisierte Arzneimittelüberwachung zur Erfassung von Nebenwirkungen-Erfahrungen in Österreich. J Neurol Neurochir Psychiatr, 4(4), 22–24.	Austria	2003	prospective study	prospective	Studies Reporting Prevalence Data	main search	not reported	not reported	not reported	No	not reported	not reported	1 year (2002)	severe ADRs with marketed psychopharmacologic treatment	not reported	incidence of severe ADRs	Insgesamt wurden im Jahr 2002 58 UAW an die Drug-Monitore gemeldet. Von diesen erfüllten 28 die Kriterien einer (schweren) UAW nach AMSP. Somit traten bei 3,1 % der stationär überwachten Patienten meldenswerte UAW auf.	psychiatrists	not reported	incident reports	Adverse Drug Reactions		58 ADRs in total, 28 severe ADRs	not reported	not reported	not reported	not reported	not reported	not reported	not reported	not reported	not reported	not reported	severe ADRs: 3.1% of monitored patients	not reported	not reported	not reported	not reported	not reported	severe ADRs only	AMSP, not reported	not reported	no	no interventioon	NA	NA
Pharmacist-led medication reconciliation on admission to an acute psychiatric hospital unit	Oliveira J, Silva TCE, Cabral AC, Lavrador M, Almeida FF, Macedo A, Saraiva C, Fernandez-Llimos F, Caramona MM, Figueiredo IV, Castel-Branco MM.	Oliveira (2022)	Oliveira, J., E Silva, T. C., Cabral, A. C., Lavrador, M., Almeida, F. F., Macedo, A., Saraiva, C., Fernandez-Llimos, F., Caramona, M. M., Figueiredo, I. v., & Castel-Branco, M. M. (2022). Pharmacist-led medication reconciliation on admission to an acute psychiatric hospital unit. Pharmacy Practice, 20(2), 2650. https://doi.org/10.18549/PharmPract.2022.2.2650	Portugal	2022	two-stage observational study	prospective	Studies Reporting Prevalence Data	main search	148	148 (50.7%)	54.6 ± 16.3	No	not reported	affective mood disorders (59 patients - 39.9%), organic psychopathologies, including symptomatic mental disorders (42 patients - 28.4%)	14 months (January 2015-February 2016)	Patients older than 18 years of age and taking at least one medicine at the moment of admission in the unit	pregnancy, or patients unable to communicate by themselves or through a caregiver (due to cognitive impairment or language barriers)	discrepancies between best possible medication history created by pharmacist and medicines prescribed to the patient at admission	359/1147 (31.3%) drugs required further clarification because of discrepancies: 302 drug omissions (16 undocumented intentional, 286 unintentional), 20 drug substitutions (15 undocumented intentional, 5 unintentional), 25 drug dose changes (all undocumented intentional), 12 drug dosage/frequency changes (all undocumented intentional), 0 administration route changes	pharmacists	not clearly reported	patient interviews, chart review	Patient transfer-related problems	not reported	291	not reported	not reported	not reported	not reported	not reported	not reported	not reported	not reported	not reported	not reported	not reported	not reported	not reported	not reported	overall: 291 unintentional medication discrepancies/1147 drugs found in best medication history by pharmacists (25.4%); drug omission: 286/1147 (24.9%), drug substitution: 5/1147 (0.4%)	not reported	The severity analysis of the discrepancies revealed that, from the 302 drug omissions, six could not be evaluated due to incomplete information, 75 were mild, 80 moderate, 18 severe while 123 were classified as with no consequences. From the 20 drug substitution discrepancies 6 were mild, 11 moderate, and 3 severe. Among the 25 drug dose change discrepancies, 12 were mild, 7 moderate and 6 severe…	Conceptual Framework of the International Safety Classification of Sick: none, mild, moderate, severe and death	A10: 11/29 (37.9%) potentially severe medication errors (drug omission, substitution or dose change) J01: 7/29 (24.1%) potentially severe medication errors (drug omission)	no	A standardized face-to-face interview with the patient was conducted by a trained pharmacist, using a data collection form, within 72 hours after admission. the best possible medication history created was compared to the medicines prescribed to the patient at admission and discrepancies were recorded. Discrepancies were classified into clinically justified intentional discrepancies and discrepan…	not assessed	not assessed
Polypharmacy in Australian Veterans with Post-traumatic Stress Disorder upon Admission to a Mental Health Facility: A Retrospective Chart Review	Mellor R, Khoo A, Saunders-Dow E, Raguz E, Taing MW, Hanjani LS, Freeman C, Crawford D.	Mellor (2022)	Mellor, R., Khoo, A., Saunders-Dow, E., Raguz, E., Taing, M. W., Hanjani, L. S., Freeman, C., & Crawford, D. (2022). Polypharmacy in Australian Veterans with Post-traumatic Stress Disorder upon Admission to a Mental Health Facility: A Retrospective Chart Review. Drugs - Real World Outcomes, 9(3), 347–357. https://doi.org/10.1007/s40801-022-00298-3	Australia	2022	restrospective study	retrospective	Studies Reporting Prevalence Data	main search	219	219 (2.7%)	62.5 ± 14.6 (range 26-93)	no	8.9 ± 5.3 (range 0-35)	PTSD	1 year (January 1 2019-January 1 2020)	Veterans admitted for the treatment of PTSD. A drug–drug interaction was only noted if the combination of medications could cause an interaction that was considered “well-established” and had a severity level of “1” (mean_x0002_ing it could be clinically signifcant) on the drug interaction checking software	Anaesthetics (NO1) and other anal_x0002_gesics (NO2B), including paracetamol were not included as a psychotropic medication as they are not psychoactive and not generally used for psychiatric purposes. Prochlor_x0002_perazine (NO5) was not included as a psychotropic medi_x0002_cation as it is primarily prescribed for its anti-emetic and anti-nauseant properties	prevalence of polypharmacy, incidence of drug-drug interactions	General polypharmacy was highly prevalent in this pop_x0002_ulation (168 of 219, 76.7%). Additionally, the prevalence of psychotropic polypharmacy was high, with 175 of 219 participants (79.9%) prescribed two or more psychotropic medications, and the prevalence of sedative polypharmacy was also high with 165 participants (75.3%) prescribed two or more of these medications	not reported	paper charts	chart review, Monthly Index of Medicine Specialties online drug interaction checking software	Drug-Drug Interactions	50 (22.8%)	77 drug-drug interactions	not reported	not reported	77 drug-drug interactions in 219 patients= 0.35 drug interactions/patient; 22.8% of all patients had at least one DDI; prevalence of DDIs among those who had at least 1: 1.54 DDIs/patient with at least 1 DDI	not reported	not reported	not reported	not reported	not reported	not reported	not reported	not reported	not reported	not reported	not reported	not reported	not reported	100% of DDIs were “well-established” and had a severity level of “1” (meaning it could be clinically signifcant)	Monthly Index of Medicine Specialties (MIMS) online drug interaction checking software	not reported	no	no intervention	NA	NA
Safety of Psychiatric Inpatients at the Veterans Health Administration	Marcus SC, Hermann RC, Frankel MR, Cullen SW.	Marcus (2018)	Marcus, S. C., Hermann, R. C., Frankel, M. R., & Cullen, S. W. (2018). Safety of psychiatric inpatients at the Veterans Health Administration. Psychiatric Services, 69(2), 204–210. https://doi.org/10.1176/appi.ps.201700224	United States of America	2018	retrospective study	retrospective	Studies Reporting Prevalence Data	main search	92103	8005	not reported	No	not reported	not reported	1 year (2012)	patients discharged from psychiatric inpatient treatment in 2012	full electronic record not found	prevalence of patient safety events	2232 patient safety events, prevalence of any event occurring was 27.9 per 100 patient discharges and the rate was 36.4 events per 1000 patient-days, prevalence per 100 discharges was 6.0 for any adverse event, 18.2 for any medical error, and 3.7 for any other patient safety event, The most frequently occurring patient safety events were medication errors (17.2 per 100 discharges, or 17.2%) (incl…	physicians	CPOE system	chart review	Medication Administration Errors, Adverse Drug Events	not reported	all: 1708 DRPs medication administration errors: 1378; 17.2 per 100 discharges or 17.2% or 22.5 per 1000 patient-days; adverse drug events: 330; 4.1 per 100 discharges, 5.4 per 1000 patient-days	not reported	not reported	not reported	not reported	not reported	not reported	not reported	not reported	not reported	not reported	ADEs: 4.1%, 4.1 per 100 discharges, 5.4 per 1000 patient-days	not reported	administration errors: 22.5 per 1000 patient-days: missed dose: 59.7% of Mes; delayed dose: 37.2% of Mes; wrong drug: 0.4% of Mes; wrong dose: 0.8% of Mes	not reported	not reported	not reported	ADEs: 84.8% No or minimal harm, 13.6% moderate harm, 1.5% severe harm Medication administration errors: 98.0% no or minimal harm, 1.7% moderate harm, 0.4% severe harm; preventability: Mes: 72.8%; ADEs: 18.2%	none or minimal, moderate, severe, no definitions given, no validated system used	not reported	no	no intervention	NA	NA
Medication safety at the interface: evaluating risks associated with discharge prescriptions from mental health hospitals	Keers RN, Williams SD, Vattakatuchery JJ, Brown P, Miller J, Prescott L, Ashcroft DM.	Keers (2015)	Keers, R. N., Williams, S. D., Vattakatuchery, J. J., Brown, P., Miller, J., Prescott, L., & Ashcroft, D. M. (2015). Medication safety at the interface: Evaluating risks associated with discharge prescriptions from mental health hospitals. Journal of Clinical Pharmacy and Therapeutics, 40(6), 645–654. https://doi.org/10.1111/jcpt.12328	United Kingdom	2015	prospective study	prospective	Studies Reporting Prevalence Data	main search	274	259	not reported	No	not reported	not reported	6 weeks (February-March 2014)	inpatient treatment on 25 acute adult and later life inpatient wards, prescribing errors, clerical errors and errors involving inadequate communication of medicines stopped during admission (MSA) identified by pharmacists and pharmacy technicians	none reported	prevalence, nature and predictors of inpatient prescribing errors, clerical errors and errors involving a lack of communication of medicines stopped during admission affecting discharge prescriptions	222 (81%) of discharges affected by at least one prescribing error, clerical error or MSA. For all medication items (see Appendix S1), middle-grade and unknown/locum prescriber had higher PE rates than junior and senior colleagues. Error rates were also greater for items prescribed using an electronic discharge pro forma compared to handwritten prescriptions. At the whole discharge prescription l…	clinical pharmacists	paper charts	chart review, medication reconciliation	Prescribing Errors	54 discharge prescription with prescribing errors (20.8%) 222 (81%) of discharges affected by at least one prescribing error, clerical error or MSA	74+44=118 errors: 74 prescribing errors, error rate of 5.1% of newly written or omitted items (n=1456) from 259 eligible prescriptions 44/64 (68.8%) inadequate communications of one or more medicines taken prior to admission that were stopped during inpatient stay (MSA)	not reported	not reported	not reported	not reported	44/64 (68.8%) inadequate communications of one or more medicines taken prior to admission that were stopped during inpatient stay (MSA)	strength/dose missing/incorrect: 8/74 (10.8%), 8/1456 newly written or omitted prescriptions (0.5%), times/frequency missing/incorrect: 8/74 (10.8%), 8/1456 newly written or omitted prescriptions (0.5%), under dose: 5/74 (6.8%), 5/1456 newly written or omitted prescriptions (0.3%)	not reported	not reported	11/74 prescribing errors (14.9%) or 11/1456 newly written or omitted prescriptions (0.76%)	not reported	not reported	not reported	not reported	not reported	not reported	prescribing errors: 74 prescribing errors, error rate of 5.1% of newly written or omitted items (n=1456) from 259 eligible prescriptions; medication omitted on discharge prescriptions: 43.2% of all prescribing errors	minor: 27% significant: 67.6% severe/potentially serious harm: 4/74=5.4% total: potentially clinically relevant prescribing errors: 73% life-threatening: 0%	‘Clinically significant’ PEs involved those rated as potentially clinically significant, serious or life-threatening for patients (Keers RN, Williams SD, Vattakatuchery JJ et al. Prevalence, nature and predictors of prescribing errors in mental health hospi_x0002_tals: a prospective multicentre study. BMJ Open, 2014;4:e006084., Ashcroft DM, Lewis PJ, Tully MP et al. Prevalence, nature, severity a…	48.6% of prescribing errors involved CNS medicines (anti-epileptics, psychotropic drugs, opioids)	no	no intervention	NA	NA
Improving the safety and efficiency of nurse medication rounds through the introduction of an automated dispensing cabinet	Cottney A.	Cottney (2014)	Cottney, A. (2014). Improving the safety and efficiency of nurse medication rounds through the introduction of an automated dispensing cabinet. BMJ Quality Improvement Reports, 3(1). https://doi.org/10.1136/bmjquality.u204237.w1843	United Kingdom	2014	prospective before-and-after cohort study	prospective	Interventional Studies	main search	before: 60 medication rounds with 1542 observed opportunities for error after: 60 medication rounds with 1895 observed opportunities for error	not reported	not reported	No	not reported	not reported	3 weeks before and 3 weeks after ADC installation	Any unintentional or inappropriate deviation from the prescriber’s clear instructions on these charts was classed as an error, as was any obvious failure to adhere to the United Kingdom Nursing and Midwifery Council’s Standards for practice of administration of medicines	none reported	benefits from introduction of an automated dispensing cabinet	the implementation of an ADC led to a reduction in the medication administration error rate from 8.9% to 7.2%. This 1.7% reduction in error rate was not found to be statistically significant (p=0.065, 95% CI 0% to 3.5%, unpaired t test), thus it cannot be ruled out that the observed reduction was solely the result of chance. Also, the reduction in error rate was not found to be clinically signifi…	pharmacist	paper charts	direct observation	Medication Administration Errors	not reported	before: 138 errors after: 137 errors	not reported	not reported	not reported	not reported	not reported	not reported	not reported	not reported	not reported	not reported	not reported	not reported	before: administration errors: 8.9% (error per opportunity rate) after: 7.2% (error per opportunity rate)	not reported	not reported	not reported	before: negligible clinical severity: 40% minor clinical severity: 60% after: negligible clinical severity: 26% minor clinical severity: 72% serious clinical severity: 1.5%	categorised according to the system previously reported by Haw et al (Haw C, Stubbs J, Dickens G. An observational study of medication administration errors in old-age psychiatric inpatients. Int J Qual Health Care 2007;19:210-16.)	not reported	no	Installation of an automated dispensing cabinet on a psychiatric ward.	137/1895: 7.2%	NA
Use of a structured medication history to establish medication use at admission to an old age psychiatric clinic: a prospective observational study	Prins MC, Drenth-van Maanen AC, Kok RM, Jansen PA.	Prins (2013)	Prins, M. C., Drenth-Van Maanen, A. C., Kok, R. M., & Jansen, P. A. F. (2013). Use of a structured medication history to establish medication use at admission to an old age psychiatric clinic: A prospective observational study. CNS Drugs, 27(11), 963–969. https://doi.org/10.1007/s40263-013-0103-9	Netherlands	2013	prospective observational study	prospective	Studies Reporting Prevalence Data	main search	99	50 (52%)	68.9	No	6.4 ± 3.6	major depression (46%)	3 months (January-April 2011)	patients aged 55 years and older who were admitted to old age psychiatry department	Severely cognitively impaired patients without a care_x0002_giver and patients who were discharged before inclusion in the study	number of discrepancies in recorded medication use between the SHIM and the usual procedure	100 medication discrepancies	physician	CPOE system	patient interview, brown bag review, medication reconciliation	Patient transfer-related problems, Advsere Drug Events caused by Medication Errors	39 (78%)	100 medication discrepancies	not reported	not reported	not reported	not reported	not reported	not reported	not reported	not reported	not reported	not reported	ADEs as consequence to medication discrepancies: 14/82 discrepancies (17%) in 12 patients (24% of all patients)	not reported	not reported	not reported	medication discrepancies at admission: median: 2 per patient, range 0-8); drug omission: 69% of discrepancies	not reported	potential to cause moderate or severe discomfort or clinical deterioration (classes 2 and 3): 82%; 14/82 (17%) discrepancies had clinical consequences in 12 patients (24%), such as increased pain, constipation, detoxification-rebound symptoms and hypertension One serious ADE occurred—namely, stomach perforation in a patient using an over-the-counter non-ste_x0002_roidal anti-inflammatory drug (NS…	classification of Cornish et al.: no discomfort or clinical deterioration (class 1); moderate discomfort or clinical deterioration (class 2) [e.g. rash, diarrhoea, nausea, moderate pain treatable with acetami_x0002_nophen); and potentially severe discomfort or clinical deterioration (class 3) [e.g. gastrointestinal haemorrhage, symptomatic lowering of blood pressure, anaphylactic shock, sedation,…	drugs for somatic diseases: 68% gastrointestinal medications (21 %), prescription vitamins (18 %) and analgesics (15 %). The other 32 % of the discrepancies concerned psychotropic medication, namely, benzodiazepines (n = 14, 44 %), antidepressants (n = 8, 25 %) and antipsychotic medication (n = 5, 15 %)	no	implementation of a structured history of medication use procedure consisting of a structured interview by a physician with the patient about the actual use of medication, incorporating the information from the community pharmacy and the patient’s medications brought to the interview. The treating physicians were informed in cases of discrepancies identified with the SHIM procedure, to enable the…	not reported	not assessed
Assessment of possible drug-drug interactions in psychopharmacotherapy after hospital discharge using an interactive database	Weih M, Bachmeier C, Degirmenci U, Sojer R, Kreil S, Thürauf N, Prokosch HU, Hiemke C, Kornhuber J.	Weih (2011)	Weih, M., Bachmeier, C., Degirmenci, Ü., Sojer, R., Krell, S., Thürauf, N., Prokosch, H.-U., Hiemke, C., & Kornhuber, J. (2011). Datenbankgestützte Prüfung von möglichen Psychopharmakainteraktionen nach Entlassung aus stationärem Aufenthalt. Fortschr Neurol Psychiat, 79, 92–96. https://doi.org/10.1055/s-0029-1245778	Germany	2011	retrospective study	retrospective	Studies Reporting Prevalence Data	main search	6900 patients	342 cases of 213 individual patients (53%)	46.3 ± 15.1 (range 18.9-85.6)	No	2.67 (psychotropic drugs) at discharge, max. 8)	F3: 36.2%, F2: 22.2%, F4: 13.7%, F1: 11.8%	6 years (2004-2009)	inpatient treatment between 2004-2009, type and duration of discharge medication documented	outpatient treatment	number of potential clinical drug interactions in discharge medications of psychiatric inpatients	535 combination partners: clinically relevant increased risk for ADR in 4.5% of drug interactions theoretically possible, but not yet reported drug interactions: 86 (16.1%), interactions deductable from pharmacogenetic or animal studies, without case reports or clinical studies: 232 (43.4%) critical medication combinations in patients at risk (epilepsy, Parkinson's disease, cardiovascular disease…	physicians	paper charts	chart review, drug interaction check (PSIACOnline)	Drug-drug interactions	not reported	409 drug interactions	not reported	not reported	409 drug interactions in 213 patients: 1.9 drug interactions per patient	not reported	not reported	not reported	not reported	not reported	not reported	not reported	not reported	not reported	not reported	not reported	not reported	not reported	theoretically possible, but not yet reported drug interactions: 86 (16.1%), interactions deductable from pharmacogenetic or animal studies, without case reports or clinical studies: 232 (43.4%) critical medication combinations in patients at risk (epilepsy, Parkinson's disease, cardiovascular disease): 67 (12.5%) increased risk for ADR: 17 (3.2%) combination with high risk or risk for severe ADR:…	PSIACOnline: no risk for drug interaction or uncritical combination, theoretically possible, but not yet reported drug interactions, interactions deductable from pharmacogenetic or animal studies, without case reports or clinical studies, critical medication combinations in patients at risk (epilepsy, Parkinson's disease, cardiovascular disease), increased risk for ADR, combination with high risk…	not reported	no	no intervention	NA	NA
The AMSP drug safety program: methods and global results	Grohmann R, Engel RR, Rüther E, Hippius H.	Grohmann (2004b)	Grohmann, R., Engel, R. R., Rüther, E., & Hippius, H. (2004). The AMSP Drug Safety Program: Methods and Global Results. Pharmacopsychiatry, 37(Suppl 1), 4–11. https://doi.org/10.1055/5-2004-815505	Germany	2004	retrospective study/ continuous open-end study	retrospective	Studies Reporting Prevalence Data	main search	122562	122562	not reported	not reported	not reported	not reported	7 years 3 months (1993-2000)	severe ADRs with marketed psychopharmacologic treatment with possible, probable or definite probability rating, unusual ADEs, cases of unexpected deaths during psychotropic drug treatment	known ADRs which without serious patient harm, Only data from hospitals with a minimum ADR rate of 0.5% are included in the calcu_x0002_lation of ADR rates, A lower rate is considered evidence of incom_x0002_plete assessment, for it is highly unlikely that such a low ADR rate corresponds to the true occurrence of ADR during any given psychiatric drug treatment.	ADR rates	overall ADR rate of 1.32 %. Evaluation of ADR rates by year yielded rates ranging from 1.55 (1994) to 1.25 (2000). The majority of cases was rated as probably or definitely drug-related (1202 cases = 74.5%); one-fourth of all cases were judged as possible ADR. Neurologic ADR were the most frequent by far; they were followed by psychiatric, dermatologic, hepatic, and cardiovascular ADR, As to sing…	psychiatrists	not reported	direct observation, incident reports	Adverse Drug Reactions	not reported	1613 ADRs (+84 additional cases with improbable caUnited States of Americality of drug treatment)	not reported	not reported	not reported	not reported	not reported	not reported	not reported	not reported	not reported	not reported	overall severe ADR rate: 1.32% thereof: 21.4% of ADRs neurologic (6.3% epileptic seizures), 18.5% psychiatric (toxic delirium 10.4%), 13.8% dermatologic (9.1% exanthema), 11.1% cardiovascular (orthostatic collapse 4.7%), 10.0% hepatic - increase in liver enzymes, 7.7% hematologic (5.3% agranulocytosis/neutropenia), 4.1% gastrointestinal, 4.0% endocrineum and electrolytes, 3.8% urologic, 0.9% sexu…	not reported	not reported	not reported	not reported	not reported	From 1997-2000, 601 of 1107 assessed cases (54.3%) were judged to be “serious” according to GCP criteria. Prolongation of inpatient treatment was the most frequent cause for a “serious” rating (in 39,8% of all cases).	an ADR is rated as severe in the AMSP, if it is (potentially) life-threatening or seriously endangers the patient’s health, if it considerably impairs everyday functioning, or if it requires the patient’s transfer to another department or ward pro_x0002_viding more intensive care. As these definitions are still some_x0002_what ambiguous, the AMSP study protocol provides additional guidelines orga…	neuroleptics: 60.6% of all ADR cases antidepressants: 45.4% of all ADR cases	no	no intervention	NA	NA
Medication-related problems in geriatric psychiatry—a retrospective cohort study	Heck J., Ihlefeld C., Krause O., Stichtenoth D.O., Schulze Westhoff M., Noltemeyer N., Jahn K., Prost L., Gerbel S., Klietz M., Bleich S., Frieling H., Groh A.	Heck (2022)	Heck, J., Ihlefeld, C., Krause, O., Stichtenoth, D. O., Schulze Westhoff, M., Noltemeyer, N., Jahn, K., Prost, L., Gerbel, S., Klietz, M., Bleich, S., Frieling, H., & Groh, A. (2022). Medication-related problems in geriatric psychiatry - a retrospective cohort study. International Journal of Geriatric Psychiatry, 37(9), 1–11. https://doi.org/10.1002/gps.5800	Germany	2022	retrospective cohort study	retrospective	Studies Reporting Prevalence Data	main search	not reported	230 (63.0%)	73.7 ± 8.4	No, only patients ≥60 years of age included	6.8 ± 4.1	depression: 35.7%, bipolar affective disorder: 17.8%, schizophrenia or schizophreniform disorder: 20.0%, mental or behavioral disorder due to use of alcohol, tobacco, sedatives or hypnotics: 26.5%	1 year (01 January 2019 and 31 December 2019)	≥60 years of age, treated as inpatients on the gerontopsychiatric ward of the Department of Psychiatry, Social Psychiatry and Psychotherapy of Hannover Medical School between 01 January 2019 and 31 December 2019, if they or their legal representative had provided written informed consent that patient‐related data be used for research purposes	Patients in palliative care as well as patients without finalized hospital discharge letter, drug-drug interaction which were judged as not clinically revelant	frequency and characteristics of clinically relevant MRPs (medication-related problems) in a population of elderly psychiatric inpatients over the course of 1 year	On average, patients displayed 9.5 ± 8.2 MRPs (median 7 MRPs; IQR 3–15 MRPs; range 0–46 MRPs). Of note, pharmacodynamic in_x0002_teractions (PDIs) accounted for almost half of all MRPs (48.1%; 1048/2180), and 84.3% of the patients (194/230) demonstrated at least one clinically relevant PDI.	physicians	not reported	chart review, drug interaction checks (AidKlinik®, mediQ), potentially inappropriate medications for the elderly according to PRISCUS list	Drug-related Problems	217 (94.3%)	2180	not reported	Unclear indication: 5.3% of DRPs (118/230: 0.5 per patient) potentially inappropriate medications for the elderly: 2.7% (59/230: 0.3 per patient), change of pharmcotherapeutic regimen necessary: 2.7% (59/230: 0.3 per patient), Potentially inappropriate duplicate prescriptions: 12.6% (29/230: 0.1 per patient), neglect of contraindication: 7.8% (18/230: 0.08 per patient)	DDI total: 56.3% of all DRPs (5.3 DDIs/patient) pdDDI: 48.1% of DRPs (1048pdDDI/230 patients: 4.6 pdDDI/patient); pkDDI: 8.2% of DRPs (179/230: 0.8 pkDDI/patient) drug-disease-interactions: 3.8% (83/230: 0.4 per patient)	not reported	not reported	wrong or unclear dosage: 1.8% (39/230: 0.2 per patient)	not reported	not reported	not reported	not reported	suspected ADR: 0.5% (11/230: 0.05 per patient)	not reported	drug administration-related issues: 3.8 % (83/230: 0.4 per patient)	not reported	not reported	Insufficient documentation: 16.5% of DRPs (359/230 patients: 1.6/patient), potential prescribing omissions: 4.2% (91/230: 0.4/patient) Miscellaneous: 0.2% of DRPs (4/230: 0.02 per patient)	not assessed	not assessed	prescribing omissions: proton pump inhibitors, (42.9%; 39/91), while antihypertensives and hydroxymethylglutaryl coenzyme A reductase inhibitors (statins) shared the second rank (both 14.3%; 13/91) PIMs: psycho_x0002_pharmaceuticals accounted for 79.7% of all PIM prescriptions (47/59). Benzodiazepines > antipsychotics > antidepressants main non-psychotropic PIM: antiarrhythmics (11.9%), mainly di…	no	no intervention	NA	NA
Adverse Drug Reactions in Geriatric Psychiatric Patients: Influence of Potentially Inappropriate Drugs [Unerwünschte Arzneimittelwirkungen in der Gerontopsychiatrie: Einfluss potenziell inadäquater Wirkstoffe]	Seifert J., Fay B., Strueven N.T., Schiekofer S., Wenzel-Seifert K., Haen E.	Seifert (2022)	Seifert, J., Fay, B., Strueven, N. T., Schiekofer, S., Wenzel-Seifert, K., & Haen, E. (2022). Adverse Drug Reactions in Geriatric Psychiatric Patients: Influence of Potentially Inappropriate Drugs. Psychiatrische Praxis, 49(1), 37–45. https://doi.org/10.1055/a-1394-2412	Germany	2022	non-interventional, prospective observational study	prospective	Studies Reporting Prevalence Data	main search	330	304 (57.6%)	77.9 ± 7.1	No, only patients ≥ 65 years included	admission: 6,7 ± 3,7; discharge: 7,3 ± 3,4	dementia (F00-03): 51.6%, affective disorders (F3): 43.1%, schizophrenia (F2): 11.5%, organic mental disorder other than dementia (F04-F09): 7.9%, somatoform disorders (F45): 8.5%, substance abuse or dependence (F1): 17.1%	14 months (February-October 2014 and December 2015-April 2016)	inpatients, ≥ 65 years, length of hospital stay ≥ 1 week	no other exclusion criteria but timely resources of study team	risk factors for prescription of PIMs in geratric psychiatric inpatients, influence of PIM prescription of prevalence of ADRs and how the occurence of ADRs is associated with hospital length of stay	29.9% of patients were prescribed ≥ 1 PIM at admission, 22.0% of patients were prescribed ≥ 1 PIM at discharge, admission: 5.7% of all prescribed drugs (n=2041) were PIMs; discharge: 3.7% of all prescribed drugs (n=2231) were PIMs; risk factors: admission: schizophrenia (OR 4.454, 95% CI 1.926-10.298, p<0.001), dementia (OR 0.374, 95% CI 0.160-0.875, p=0.023), substance abuse/dependence (OR 2.277…	physicians	not reported	chart review, standardized admission questionnaire for pre-hospital medication and diagnoses, ADRs at admission, every 7-10 days, completion of a standardized treatment form on drug changes, documentation of discharge medication, documentation of ADRs noted by treating physician or from laboratory data, symptoms, and clinical examinations	Adverse Drug Reactions, Potentially Inappropriate Medication,	not reported	464 ADRs, 199 PIMs	not reported	PIM: admission: 29.9%; discharge: 22.0%	not reported	not reported	not reported	not reported	not reported	not reported	not reported	not reported	ADRs: 464 ADRs in 304 patients: 1.5 ADR/patient; 171 (36.8%) ADRs caused by ≥ 1 PIM; 0.56 ADR caused by PIM per patient; mostly psychiatric, cardiovascular, neurological, gastrointestinal, falls	not reported	not reported	not reported	not reported	not reported	71 (41.5% of ADRs with at least 1 PIM) rated as severe	Haen: severity of ADRs severe: leading to stopping of drug, hospitalization, prolongation of hospital stay, irreversible patient harm, life-threatening or resulting in death, or requiring a medical intervention to preclude such consequences caUnited States of Americality/plausibility assessment: clinical conferences with pharmacologist (adapted Naranjo-algorithm)	PIMs: espescially sleep-inducing and sedative drugs: 58.6% of prescriptions within this group were PIMs, reduced to 38.9% PIMs at discharge; antidepressants: 20.0% at admission, 11.6% at discharge; antipsychotics: 11.9% at admission, 10.6% at discharge; most common PIMs on admission: doxepine, haloperidol, amitriptyline, olanzapine	no	no intervention	no intervention	no intervention
Polypharmacy and the risk of drug–drug interactions and potentially inappropriate medications in hospital psychiatry	Wolff J., Hefner G., Normann C., Kaier K., Binder H., Hiemke C., Toto S., Domschke K., Marschollek M., Klimke A.	Wolff (2021)	Wolff, J., Hefner, G., Normann, C., Kaier, K., Binder, H., Hiemke, C., Toto, S., Domschke, K., Marschollek, M., & Klimke, A. (2021). Polypharmacy and the risk of drug–drug interactions and potentially inappropriate medications in hospital psychiatry. Pharmacoepidemiology and Drug Safety, 30(9), 1258–1268. https://doi.org/10.1002/pds.5310	Germany	2021	retrospective study	retrospective	Studies Reporting Prevalence Data	main search	47071 cases	47071 cases (43.8%)	47 ± 18.6	yes; PIM in patients > 64 y. assessed	during entire stay: 6.1 (psychotropic: 2.7 others: 3.4) per day: 3.8 (psychotropic: 1.6, others: 2.2)	F1: Mental and behavioral disorders due to psychoactive substance use: 36.9% F2: Schizophrenia, schizotypal and delusional disorders: 15.9%; F3: Mood [affective] disorders: 25.2%	24 months (October 1, 2017 and September 30, 2018 and January 1 and December 31, 2019)	Drugs in groups N05 Psycholeptics and N06 Psychoanaleptics of the anatomical-therapeutic-chemical (ATC) classification were considered as psychotropic drugs.	Homeo_x0002_pathics and anthroposophics, dietetics and food supplements and only locally applied active ingredients	epidemiology of polypharmacy, predictors of the number of drugs taken, risks of drug-drug interactions and potentially inappropriate medications in the elderly	polypharmacy (≥5 drugs) in one third of all cases. The risks of drug–drug interactions (OR = 3.7; 95% CI = 3.5–3.9) and potentially inappropriate medica_x0002_tion use in the elderly (OR = 2.2; CI = 1.9–2.5) substantially increased in patients that received polypharmacy.	clinical researchers (psychiatrists, pharmacists)	CPOE system	chart review	Drug-Drug Interactions, Potentially Inappropriate Medication	not reported	36 523 (6355 CYP450 interactions, 24055 QT-combinations, 3232 anticholinergic combinations, 2881 PIMs)	not reported	PIM: 2881/47071 = 0.06 PIM per case	33 642 DDI in 47071 cases= 0.71 DDI per case; CYP450-interactions: 6355/47071= 0.14 per case, QT-Combinations: 24055/47071=0.51 per case, Anticholinergic combinations: 3231/47071=0.07 per case	not reported	not reported	not reported	not reported	not reported	not reported	not reported	not reported	not reported	not reported	not reported	not reported	not reported	not assessed	not assessed	based on the number of cases with at least one CYP_x0002_450 interaction during their stay, the active ingredient melperone played a major role as an inhibitor of the enzyme CYP2D6. A total of 2213 cases showed at least one DDI involving melperone. This corresponds to 35% of all treatment cases with at least one CYP 450 interaction. Add drugs involved in other types of DDIs/PIMs if relevant for r…	no	no intervention	no intervention	no intervention
Antipsychotic Polypharmacy Is Associated with Adverse Drug Events in Psychiatric Inpatients: The Japan Adverse Drug Events Study	Ayani N., Morimoto T., Sakuma M., Kikuchi T., Watanabe K., Narumoto J.	Ayani (2021)	Ayani, N., Morimoto, T., Sakuma, M., Kikuchi, T., Watanabe, K., & Narumoto, J. (2021). Antipsychotic Polypharmacy Is Associated with Adverse Drug Events in Psychiatric Inpatients: The Japan Adverse Drug Events Study. Journal of Clinical Psychopharmacology, 41(4), 397–402. https://doi.org/10.1097/JCP.0000000000001416	Japan	2021	retrospective cohort study	retrospective	Studies Reporting Prevalence Data	main search	448 (55%)	antipsychotic polypharmacy: 106 (52%) non-APP: 342 (56%)	APP: 49 ± 18 non-APP: 58 ± 23	yes, Cox proportional hazard models; 41% > 64 y.	admission: APP: median 6, IQR 3.75-8 non-APP: median 4, IQR 2.75-7 overall: median, 11; IQR, 7–16; regular medication in 435 patients: median, 8; IQR, 5–12 (psychotropic: median, 4; IQR, 2–5 in 402 patients)	APP: psychotic disorders: 58%, mood disorders: 9%, organic mental disorders: 11% non-APP: psychotic disorders: 15%, mood disorders: 23%, organic mental disorders: 34%	1 year (April 2010-March 2011)	not reported	PRN medication	relationship betwen antipsychotic polypharmacy and adverse drug events	23.6% had antipsychotic polypharmacy, median number of ADEs among the patients with APP was significantly higher than in those without APP (P = 0.001)	psychiatrists and physicians	not reported	chart review	Adverse Drug Events	283 (63%)	955	not reported	not reported	not reported	not reported	not reported	not reported	not reported	not reported	not reported	not reported	955 ADEs/448 patients=2.1 per patient; CNS-symptoms: 44%, GIT symptoms: 34%, allergic or skin symptoms: 6%, metabolic or liver dysfunction: 5% APP: median, 2; IQR, 0–4 non-APP: median, 1; IQR, 0–2	not reported	not reported	not reported	not reported	not reported	life-threatening: 1.4% (13 events in 12 patients) serious: 28% (265 events in 124 patients) There were no fatal ADEs that oc_x0002_curred during this study APP: serious or life-threatening: 36% vs. 26% in non-APP group, p=0.0499 life-threatening: APP: 5.8% vs. non-APP: 1.8%, p=0.04	fatal, life-threatening, serious, and significant	The most common class of drugs associated with ADEs was atypical APs (34%, 323/955), followed by typical APs (13%, 125/955), and sedatives including benzodiazepine (8.5%, 81/955)	no	no intervention	no intervention	no intervention
Critical analysis of drug related problems among inpatients in the psychiatry department of a tertiary care teaching hospital: A pharmacist led initiative	Jayakumar A., Abraham A.S., Kumar S., Chand S., George S.M., Joel J.J., UP N.	Jayakumar (2021)	Jayakumar, A., Abraham, A. S., Kumar, S., Chand, S., George, S. M., Joel, J. J., & UP, N. (2021). Critical analysis of drug related problems among inpatients in the psychiatry department of a tertiary care teaching hospital: A pharmacist led initiative. Clinical Epidemiology and Global Health, 11. https://doi.org/10.1016/j.cegh.2021.100743	India	2021	prospective observational study	prospective	Studies Reporting Prevalence Data	main search	not reported	198 (26.8%)	summarized in age groups: biggest group: 30-39 years: 31.31%, 18-29 years: 25.25%)	yes; 7 (3.5%) geriatric patients, thereof 4 (57.1%) with ≥ 1 DRP compared to non-geriatric group: 51.3% with ≥ 1 DRP	not assessed	257 diagnoses: Alcohol dependence syndrome (ADS):26.1%, schizophrenia: 19.1%, bipolar affective disorder: 14.4%, mania: 11.3%, Nicotine dependence syndrome: 9.3%, depression: 7.8%	6 months	Patients of either gender above 18 years of age, admitted in the department of psychiatry, diag_x0002_nosed with a psychiatric disorder and prescribed with at least one drug were included in the study	Patients not satisfying the inclusion criteria were excluded from the study	frequency and types of DRPs, identification of drugs causing them	more than half (51.5%) of the patients presented with DRPs and the most commonly identified DRPs were pDDIs and ADRs (56.1% DDI, 30.2% ADRs), In a total of 198 subjects, (n = 39, 19.7%) were identified with at least one ADR and (n = 159, 80.3%) were identified with none.	academic pharmacist	not specifically reported	chart review and direct observation	Drug-related Problems	102 (51.5%)	205 (1.02 per patient)	not reported	unintended prescription of the same drug: 3/198=0.015 per patient inadequate generic substitution: 2/198= 0.01 per patient	DDI: 115/198 patients: 0.58 per patient	not reported	not reported	Prescription of an incorrect dosage or no dosage prescribed: 0.01 per patient, 1.0% of patients (2/198 patients)	not reported	not reported	wrong dosage form prescribed: 0.005 per patient (0.5% of patients)	not reported	ADRs: 62/198=0.31 per patient; daytime drowsiness: 24.2%; cogwheel rigidity: 14.5%, constipation: 11.3%	not reported	not reported	not reported	not reported	incorrect spelling of the trade name: 21/198=0.11	Out of 115 pDDI, (n = 7, 6.1%) were minor, (n = 50, 43.5%) were moderate and (n = 58, 50.4%) were major	minor, moderate and major according to their degree of severity using the UptoDate software	Out of the total of 314 drugs, risperidone (n = 43, 13.7%) was found to be the drug associated with the most number of DRPs followed by olanzapine (n = 38, 12.1%) and lorazepam (n = 32, 10.2%).	no	no intervention	no intervention	no intervention
Prevalence and Severity of Adverse Drug Reactions among Patients Receiving Antipsychotic Drugs in a Tertiary Care Hospital	Angadi N.B., Mathur C.	Angadi (2020)	Angadi, N. B., & Mathur, C. (2020). Prevalence and Severity of Adverse Drug Reactions among Patients Receiving Antipsychotic Drugs in a Tertiary Care Hospital. International Journal of Nutrition, Pharmacology, Neurological Diseases, 10(3), 144–148. https://doi.org/10.4103/ijnpnd.ijnpnd_9_20	India	2020	prospective, hospital-based cross-sectional study	prospective	Studies Reporting Prevalence Data	main search		104 (58.3%)	not reported	No	not reported	not reported	not reported	All the in-patients in the psychiatry ward of either sex in the age group 18–65 years who were receiving antipsychotic drugs for more than 6 weeks were included in the study by universal sampling method	none reported	profile of ADRs among patients receiving antipsychotic drugs in a tertiary care hospital and to assess the severity of ADRs using modified Hartwig and Seigel scale	The overall prevalence of ADRs in the study population was found to be 51.9%. When the percentage of individual ADRs was taken into consideration, the most common ADR was increase in weight (15.7%) followed by sedation (9.6%), increased appetite (7.8%), rigidity (6.8%) and akathesia (5.1%) Out of 104 cases, 16 cases (15.7 %) had documented weight gain. The mean percentage of weight gain was 11.3%.	not clearly reported	not reported	interviews with patients and accompanying persons	Adverse Drug Reactions	54 (51.9%)	not reported	not reported	not reported	not reported	not reported	not reported	not reported	not reported	not reported	not reported	not reported	51.9% of patients had ≥1 ADR	not reported	not reported	not reported	not reported	not reported	34(63.0%) ADRs were mild in severity and 20 (37.0%) ADRs were moderate in severity. None of the reported ADRs belonged to the ‘severe’ or ‘lethal’ category	Modified Hartwig criteria were followed for assessing the severity of ADR, based on this severity assessment scale, adverse reactions were categorized broadly into mild, moderate and severe	olanzapine: 60.8% reported ADR risperidone: 54.6% trifluperazine: 53.3% paroxetine: 50% quetiapine: 42.9% ziprasidone: 37.5% aripiprazole: 33.3% clozapine: 75% haloperidol: 50% olanzapine+amisulpride: 50%	no	no intervention	no intervention	no intervention
Adverse events in psychiatry: A national cohort study in Sweden with a unique psychiatric trigger tool	Nilsson L., Borgstedt-Risberg M., Brunner C., Nyberg U., Nylén U., Ålenius C., Rutberg H.	Nilsson (2020)	Nilsson, L., Borgstedt-Risberg, M., Brunner, C., Nyberg, U., Nylén, U., Ålenius, C., & Rutberg, H. (2020). Adverse events in psychiatry: A national cohort study in Sweden with a unique psychiatric trigger tool. BMC Psychiatry, 20(1). https://doi.org/10.1186/s12888-020-2447-2	Sweden	2020	retrospective cohort study	retrospective	Studies Reporting Prevalence Data	main search	2552	2552 (50.4%)	median: 44 (18-97); median: 44 (18-97) for women, median: 44.5 (18-93) for men	No	not reported	not reported	6 months (January-June 2017)	Randomly selected records of patients aged 18 years or older who had been discharged from psychiatric hospital care between January 1, 2017 and June 30, 2017 were reviewed. Each record was assessed for a three-month period. Both hospital stays and associated outpatient care were included in the assessment.	none reported	1) development of a national trigger tool for adult psychiatric care and 2) incidence, nature, preventability and severity of AEs in adult psychiatric healthcare	medication-related harm in 3.3% of all medical records, 2.0% of all inpatient records included medication-related harm	review teams with nurses, mental healthcare professionals with long experience and at least one physician, each hospital had own review team	not reported	chart review	Adverse Drug Reactions	not reported	84 (27 preventable= 32%), 52=62% in hospital care), incidence:3.3%	not reported	not reported	not reported	not reported	not reported	not reported	not reported	not reported	not reported	not reported	metabolic influence: 0.5% extrapyramidal symptoms: 0.6% allergic reaction: 0.2% drug addiction: 0.3%	not reported	not reported	not reported	not reported	1.6%	severe and catastrophic: 11/84=13.1% of all medication-related injuries, 5 preventable (45.5%); not reported how many of them occurred in hospital	Less–discomfort or insignificant harm, Moderate–temporary disability, Significant–per_x0002_manent disability and Catastrophic–permanent substan_x0002_tial disability, death.	not reported	no	NA	NA	NA
Adverse drug reaction monitoring in a tertiary care psychiatry setting: A comparative study between inpatients and outpatients	Gummadi T., Harave V.S., Aiyar L.N., Rajalekshmi S.G., Kunnavil R.	Gummadi (2017)	Gummadi, T., Harave, V. S., Aiyar, L. N., Rajalekshmi, S. G., & Kunnavil, R. (2017). Adverse drug reaction monitoring in a tertiary care psychiatry setting: A comparative study between inpatients and outpatients. Indian Journal of Psychological Medicine, 39(3), 306–311. https://doi.org/10.4103/0253-7176.207328	India	2017	hospital‑based, prospective follow‑up study	prospective	Studies Reporting Prevalence Data	main search	491, 200 inpatients, 291 outpatients	200 (47%)	37.99 ± 1.00	No	not reported	not reported	6 months	patients who presented to the OPD and those admitted in the IPD, diagnosed with psychiatric illness by qualified psychiatrists using International Classification of Diseases‑10 diagnostic guidelines and who received at least one psychotropic agent for the past 2 months	Patients who are on long‑term treatment	proportion, pattern, severity, and the resolution of detected ADRs between IPD and OPD, and also to compare the age‑ and gender‑wise difference in occurrence of ADRs	Out of 491 patients who were recruited for the study, 83 patients developed ADRs of which 34 were from IPD and 49 were from OPD. The difference in proportion of occurrence of ADRs between IP and OP was not statistically significant (P = 0.963) even though the percentage was higher in the OP.[14] However, the mean number of ADRs was found to be higher in IP (2.17 ± 1.14) than OP (1.65 ± 1.12, P = …	clinical pharmacists, psychiatrists	not reported	direct observation, chart review	Adverse Drug Reactions	34 inpatients (17%)	74 (0.37 ADR per patient), 2.17±1.14 ADRs per patient with at least 1 ADR	not reported	not reported	not reported	not reported	not reported	not reported	not reported	not reported	not reported	not reported	0.37 ADR per inpatient; most frequent: tremor: 0.085 per patient	not reported	not reported	not reported	not reported	not reported	mild: 32.35% moderate to severe: 67.64%	mild, moderate, or severe using modified Hartwig and Siegel Severity Assessment Scale	not reported	no	no intervention	NA	NA
Prevalence, nature and predictors of prescribing errors in mental health hospitals: A prospective multicentre study	Keers R.N., Williams S.D., Vattakatuchery J.J., Brown P., Miller J., Prescott L., Ashcroft D.M.	Keers (2014)	Keers, R. N., Williams, S. D., Vattakatuchery, J. J., Brown, P., Miller, J., Prescott, L., & Ashcroft, D. M. (2014). Prevalence, nature and predictors of prescribing errors in mental health hospitals: A prospective multicentre study. BMJ Open, 4(9). https://doi.org/10.1136/bmjopen-2014-006084	United Kingdom	2014	prospective study	prospective	Studies Reporting Prevalence Data	main search	4427 screened prescription items	4427 screened prescription items	not reported	No	not reported	not reported	10 days (January-April 2023)	All inpatient units visited by pharmacists on data collection days	outpatient prescriptions	Frequency, nature and predictors of PEs	Of 4427 screened prescription items, 281 were found to have one or more PEs (error rate 6.3% (95% CI 5.6 to 7.1%))	29 clinical pharmacists	mostly paper charts (one hospital used electronic discharge medication form)	chart review	Prescribing Errors	281 prescription items with ≥ 1 prescription error (error rate 6.3% (95% CI 5.6 to 7.1%))	367, 79 excluded because minor errors=288 prescribing errors	not reported	not reported	not reported	not reported	not reported	not reported	not reported	not reported	not reported	not reported	not reported	not reported	not reported	not reported	not reported	prescribing error rate: 6.3% (95% CI 5.6 to 7.1%)	not clinically relevant: minor: 43.8% clinically relevant: significant: 49.3%, serious: 6.6%, life-threatening: 0.3%	Dornan 2009: Dornan T, Ashcroft D, Heathfield H, et al. An in depth investigation into causes of prescribing errors by foundation trainees in relation to their medical education. EQUIP study. 2009. http://www.gmc-United Kingdom.org/ FINAL_Report_prevalence_and_causes_of_prescribing_errors.pdf_ 28935150.pdf (accessed 10/03/2014).	CNS drugs: 57.3%	no	NA	NA	NA
Adverse effects associated with high-dose olanzapine therapy in patients admitted to inpatient psychiatric care	Petersen A.B., Andersen S.E., Christensen M., Larsen H.L.	Petersen (2014)	Petersen, A. B., Andersen, S. E., Christensen, M., & Larsen, H. L. (2014). Adverse effects associated with high-dose olanzapine therapy in patients admitted to inpatient psychiatric care. Clinical Toxicology, 52(1), 39–43. https://doi.org/10.3109/15563650.2013.862258	Denmark	2014	retrospective study	retrospective	Studies Reporting Prevalence Data	main search	103	91	median: 39 (IQR: 32;49)	No	not reported	schizoprenia (65%), other psychotic disorders (22%), substance abuse	2.5 months (January-mid March 2012)	treatment with at least one daily dose > 40 mg of olanzapine during admission to one of nine psychiatric centers in the index period, at least one of the following criteria fulfilled: 1) death before 1st of September 2012, 2) consultation by specialist from a somatic specialty (e.g. internal medicine) during the index admission, 3) referral to a somatic outpatient clinic before 1st of September 2…	admittance to outpatient clinics with diagnoses not believed to be associated with an AE caused by olanzapine (e.g. gynecology), if medical charts were unavailable	incidence of AEs in relation to olanzapine high-dose treatment (> 40 mg olanzapine/day)	total of 87 ADRs following high-dose olanzapine treatment in 91 patients, 5 cases of severe ADRs with suspected caUnited States of Americal relation to olanzapine	clinical pharmacologists	CPOE system	chart review	Adverse Drug Reactions (high-dose olanzapine treatment)	49 (53.8%)	87 (0.96 ADR per patient)	not reported	not reported	not reported	not reported	not reported	not reported	not reported	not reported	not reported	not reported	53.8% of patients experienced an ADR to high-dose olanzapine treatment (overall: 0.96 ADR per patient); EPS (27%), CNS depression (25%), increase in body weight (14%); prolactin increase/gynecomastia (9%)	not reported	not reported	not reported	not reported	not reported	severe: 5/87 ADRs=5.7%; death (n=2), NMS (n=2), serious EPS (n=1)	not described	olanzapine > 40 mg/d	yes, high blood concentrations in a patient who died after taking an overdose of olanzapine, clonazepam and methadone, specific blood concentrations not reported	no intervention	NA	NA
Drug-drug-interactions in psychiatry: State of the art and effects of special training sessions and a pharmacist on the ward [Arzneimittelinteraktionen in der Psychiatrie: Ist-Zustand und Effekte spezieller Schulungen sowie individueller pharmazeutischer Beratung der Ärzte durch einen klinischen Pharmazeuten auf Station]	Hahn M., Reiff J., Hiemke C., Braus D.	Hahn (2013)	Hahn, M., Reiff, J., Hiemke, C., & Braus, D. (2013). Arzneimittelinteraktionen in der Psychiatrie: Ist-Zustand und Effekte spezieller Schulungen sowie individueller pharmazeutischer Beratung der Ärzte durch einen klinischen Pharmazeuten auf Station. Psychiatrische Praxis, 40(3), 154–158. https://doi.org/10.1055/s-0032-1332831	Germany	2013	retrospective cohort study	prospective	Interventional Studies	main search	393	393: 193 control (49.2%), 200 intervention (52.5%)	48.7 (both groups)	No	control: 3.85 intervention: 4.11	not reported	14 weeks (2008), 14 weeks (2009)	drug interactions with clinically relevant consequences for most patients requiring an intervention (ABDA/MediQ: moderate relevance, Psiac "Stufe 4")	none reported	potentially critical drug-drug interactions reduced after implementation of a pharmacists consultation service, drugs most frequently involved in DDIs	1094 potential drug interactions (2.8 drug interactions per patient): control: 655; 3.4 per patient, intervention: 439; 2.2 per patient), p=0.04; reduction of clinically relevant drug-drug interaction through pharmacist interventions by 78%; overall reduction of potential drug interactions by 44%	clinical pharmacist	not reported, paper charts?	chart review	Drug-Drug Interactions, Adverse Drug Reactions	not reported; discussion: potential drug interactions in 68% of patients	1094 potential drug interactions (2.8 drug interactions per patient): control: 655; 3.4 per patient, intervention: 439; 2.2 per patient)	not reported	not reported	2.8 drug interactions per patient	not reported	not reported	not reported	not reported	not reported	not reported	not reported	4.5% of drug interactions led to ADRs; overall rate of ADRs together with ADRs at admission: 9.5%, control: 4.7% (but documentation not as standardized as in intervention group)	not reported	not reported	not reported	not reported	not reported	severe: 1% of all ADRs	criteria in databases ABDA, MediQ, PsiacOnline; categorization as clinically relevant if considered relevant by clinical pharmacist with regard to patient-specific risk factors	80% of drug interactions caused by 10 drugs frequently used in psychiatry: lorazepam (16%), haloperidol (12%), olanzapine (10%), trimipramine (9%), risperidone (8%), acetylsalicylic acid (7%), clozapine (5%), diazepam (5%), quetiapine (4%), mirtazapine (4%)	no	2 education classes on drug-drug interactions by a clinical pharmacist and a physician for internal medicine, intervention group: drug interaction check (MediQ, PSIACOnline, ABDA) of medication prescribed on first day after hospital admission and physician consultation about potential clinically relevant interactions; in case of drug changes, another drug interaction check was performed by pharma…	194/439 (44.2%) of all drug interactions remained unsolved (=reduction by 55.8%), 58/263 (22.1%) relevant drug interactions remained after pharmacist interventions (=reduction by 78%)	not reported
Risks of a multiple drug combination in geriatric psychiatry [Risiken einer mehrfachkombination von arzneimitteln in der gerontopsychiatrie]	Pfeiffer O., Degner D., Sirot E.J., Rüther E., Schmid C., Franz M.	Pfeiffer (2012)	Pfeiffer, O., Degner, D., Sirot, E. J., Rüther, E., Schmid, C., & Franz, M. (2012). Risks of a multiple drug combination in geriatric psychiatry. Psychopharmakotherapie, 19(3), 143–146.	Germany	2012	case report	Case Report	Case Reports	main search	1	1 (0%)	89	NA	11	dementia	NA	NA	NA	NA	additional prescription of haloperidol 5 mg, switch from lorazepam as PRN to oxazepam 20 mg on day 1, then 15 mg regular for sleep induction from day 2, melperone switched to regular medication with 250 mg and additional PRN with up to 6x 25 mg, less restlessness from day 4 on, haloperidol decreased to 2.5 mg, risperidone increased to 1.5 mg, day 11: patient very tired after breakfast, able to wa…	psychiatrist	paper charts	direct observation	Adverse Drug Reactions, drug interactions	1	30 drug interactions, QT-prolongation possible with: haloperidol, risperidone, melperone, galantamine and alfuzosine, drug interactions: melperone with haloperidol, risperidone, galantamine; hypotensive effects	not reported	not reported	not reported	not reported	not reported	not reported	not reported	not reported	not reported	not reported	not reported	not reported	not reported	not reported	not reported	not reported	fatal	not assessed	50 mg cap­topril, 25 mg hydrochlorothiazide, 5 mg bisoprolole, 120 mg isosorbiddinitrate, 100 mg acetylsalicylic acid, 10 mg al­fuzosine, 16 mg galantamine und 1.5 mg risperidone, melperone 250 mg, haloperidol 2.5 mg, oxazepam 15 mg	no	NA	NA	NA
Inappropriate drug combinations in adult versus geriatric patients in a psychiatric setting	Javelot H., Weiner L., Nonnenmacher C., Socha M., Westphal J.-F.	Javelot (2012)	Javelot, H., Weiner, L., Nonnenmacher, C., Socha, M., & Westphal, J. F. (2012). Inappropriate drug combinations in adult versus geriatric patients in a psychiatric setting. European Journal of Hospital Pharmacy, 19(4), 370–372. https://doi.org/10.1136/ejhpharm-2011-000026	France	2012	cross-sectional study	prospective	Studies Reporting Prevalence Data	main search	711 inpatients: 152 elderly patients, 559 non-elderly patients	711	not reported	Yes 152 patients ≥ 65 years	not reported	not reported	2 days (October 5, 2010 and October 5, 2011)	inpatients, 18 years or older, drugs prescribed on a regular schedule	inclusion in the first analysis, PRN medication	prevalence and patterns of hazardous or contraindicated drug combinations (HCDC) in the elderly ≥ 65 years vs. the non-elderly adult inpatient population	no relevant differences were found for the pattern of HCDC between the two cross sectional analyses. prevalence of HCDC in EP was similar to that recorded in NEP (p=0.42): 17.1% (n=26) in EP and 14.5% (n=81) in NEP. Patterns of HCDC were strongly infl uenced by the high prevalence of antipsychotic drug prescriptions: 107 of 152 (70%) EP and 464 of 559 (83%) NEP were treated with at least one anti…	clinical pharmacists	CPOE system	chart review, drug interaction database of the French Agency for Medicinal Products was the screening/rating tool	Drug-drug interactions	not reported	107 drug interactions (26 in elderly, 81 in non-elderly)	not reported	107 hazardous or contraindicated drug interactions: 0.15 per patient; 26 in elderly: 0.17 per patient in elderly; 81 in non-elderly: 0.14 per patient in non-elderly	107 hazardous or contraindicated drug interactions: 0.15 per patient; 26 in elderly: 0.17 per patient in elderly; 81 in non-elderly: 0.14 per patient in non-elderly	not reported	not reported	not reported	not reported	not reported	not reported	not reported	not reported	not reported	not reported	not reported	not reported	not reported	not assessed	not assessed	haloperidol plus phenothiazine: 67% and 75% of HCDC involving polypharmacy with an antipsychotic in elderly and non-elderly patients, respectively. The combinations of (1) QT prolonging antipsychotic with bradycardia inducing drugs, (2) angiotensin convert_x0002_ing enzyme inhibitors plus potassium sparing diuretics or potassium supplement, (3) antipsychotic plus levodopa and (4) haloperidol plus…	no	no intervention	NA	NA
Drug interactions and adverse drug reactions in hospitalized psychiatric patients: A critical element in providing safe medication use	Jain T., Bhandari A., Ram V., Parakh M., Wal P., Nagappa A.N.	Jain (2011)	Jain, T., Bhandari, A., Ram, V., Parakh, M., Wal, P., & Nagappa, A. N. (2011). Drug Interactions and Adverse Drug Reactions in Hospitalized Psychiatric Patients: A Critical Element in Providing Safe Medication Use. The German Journal of Psychiatry, 14, 26–34.	India	2011	open-label prospective study	prospective	Studies Reporting Prevalence Data	main search	227 (22 excluded)	205 (23%)	35.94 ± 16.78	No	not reported, 71% on polypharmacy with 6-10 drugs described at the same time	schizophrenia	6 months	patient was willing to participate in study, between 18 and 70 years of age, diagnosed as schizophrenic according to ICD-10 or DSM-IV-TR, not on any depot preparation for the last two months, and had at least one follow-up visit, probable and severe drug interactions	Patients with pregnancy or lactation, renal or hepatic failure, on a drug regimen known to alter the metabolism of the studied drugs, suffering from other chronic diseases and medico-legal cases	not clearly described in study methods	463 drug interactions, 194 ADRs; 70 interactions out of 463 were of major severity, while 28 occurred with rapid onset, requiring urgent clinical considerations to prevent adverse conse_x0002_quences	clinical pharmacist	not reported	DDI: Chart review using Micromedex® 2.0, ADR: Direct observation	Adverse Drug Reactions, Drug interactions	not reported	657 (463 drug interactions, 194 ADRs)	not reported	not reported	463 DDI/205 patients=2.26 per patient	not reported	not reported	not reported	not reported	not reported	not reported	not reported	194 ADRs in 205 patients=0.95 per patient; arrhythmia (QTc prolongation): 2.58%	not reported	not reported	not reported	not reported	not reported	drug interactions: major: 15.2% moderate: 84.7% minor: 0.2% (n=1) ADRs: serious: 19/194 ADRs=9.8%	major severity: requiring urgent clinical interventions	Drugs most frequently involved in interactions were THP (24.77%), HPL (21.54%), PMZ (18.58%) and OLZ (10.26%); anticholinergis: 29.92%, first generation antipsychotics: 27.12%, antihistaminics: 22.67%, second generation antipsychotics: 14.91%; EPS mainly due to haloperidol or olanzapine, weight gain (10% vs. 2%) and EPS (8% vs. 2%) more often in olanzapine than aripiprazole	no	no intervention	NA	NA
Identifying and reducing medication errors in psychiatry: Creating a culture of safety through the use of an adverse event reporting mechanism	Jayaram G., Doyle D., Steinwachs D., Samuels J.	Jayaram (2011)	Jayaram, G., Doyle, D., Steinwachs, D., & Samuels, J. (2011). Identifying and reducing medication errors in psychiatry: Creating a culture of safety through the use of an adverse event reporting mechanism. Journal of Psychiatric Practice, 17(2), 81–88. https://doi.org/10.1097/01.pra.0000396059.59527.c1	United States of America	2011	prospective study	prospective	Studies Reporting Prevalence Data	main search	65466 patient days, 617524 billed doses	number of admissions: 13,226 in 2003, 26,894 in 2005, 25,946 in 2007	not reported	No	not reported	not reported	5 years (2003-2007)	In order to establish a baseline for ADE prevalence over the 5-year period of the study, we examined 42 charts from 2003 chosen using random numbers tables and 40 charts each from 2005 and 2007, also chosen by random numbers tables from the PSN databases.	none reported	1. To investigate MEs on inpatient psychiatric units that were reported by the use of a pharmacy-based electronic adverse event report form in 2003 2. To re-examine errors after instituting the Patient Safety Net (PSN) error reporting system and training all healthcare staff in its use 3. To systematically collect data on errors in 2005 and 2007 using the PSN system and to continu_x0002_ously rev…	Over the course of the 5-year study period, we found that the total number of ADEs reported through the pharmacy-based system in 2003 and through the PSN system in subsequent years decreased from 369 in 2003 to 148 in 2005 and then to 89 in 2007 (p < 0.002–0.000001 for all results). The reported error rate per 1,000 patient days was 27.89 in 2003, 5.50 in 2005, and 3.43 in 2007. The reported erro…	physicians	paper charts, then switched to CPOE-system	chart review, incident reports	Medication Errors	not reported	reported errors: 2003: 369 (2.8%) 2005: 148 (0.5%) 2007: 89 (0.3%)	not reported	not reported	not reported	not reported	not reported	not reported	not reported	not reported	not reported	not reported	not reported	not reported	preparation and administration erros per 1,000 billed doses: decreased from 1.17 in 2003 to 0.46 in 2005 and then to 0.29 in 2007 (p < 0.002–0.000001 for all results)	not reported	not reported	prescribing and transcribing errors per 1000 billed doses: decreased from 1.47 in 2003 to 0.25 in 2005 and then to 0.14 in 2007 (p < 0.002–0.000001 for all results)	3 errors classified as causing harm to the patient (0.5%)	NCC MERP	not reported	No	1. implementation of the Patient Safety Net (PSN) error reporting system and 2. of an electronic Provider Order Entry (POE) system in which a pharmacist reviews every order placed by provider, PSN: online, web-based reporting tool that is accessible to all caregivers, regardless of discipline; shifted reporting of medication events from a pharmacy-driven non-standard docu_x0002_mentation system t…	NA	NA
Adverse drug reactions in hospitalized psychiatric patients	Thomas M., Boggs A.A., DiPaula B., Siddiqi S.	Thomas (2010)	Thomas, M., Boggs, A. A., DiPaula, B., & Siddiqi, S. (2010). Adverse drug reactions in hospitalized psychiatric patients. Annals of Pharmacotherapy, 44(5), 819–825. https://doi.org/10.1345/aph.1M746	United States of America	2010	retrospective study	retrospective	Studies Reporting Prevalence Data	main search	average daily census: 301, for 3 x 365 days= 329595 patient days	not reported	not reported	No	not reported	not reported	3 years (July 2006-June 2009)	Only ADRs categorized as probable or definite	none reported	most frequent ADRs, pADRs, and preventability factors reported in a psychiatric hospital	93 ADRs reported during the 3-year study; 19 (20.4%) were classified as preventable. Psychiatric medications were responsible for 45 (48.4%) of the report_x0002_ed ADRs, while nonpsychiatric medications were associat_x0002_ed with 48 (51.6%). Of all psychiatric drug–related ADRs, 12 (26.7%) were pADRs, whereas 7 (14.6%) of nonpsychiatric drug–related ADRs were pADRs. Drug-drug interactions were r…	clinical pharmacist	not reported	incident reporting system, chart review by clinical pharmacist	Adverse Drug Reactions	not reported	93 ADRs, 19 preventable ADRs (20.4%)	not reported	not reported	not reported	not reported	not reported	not reported	not reported	not reported	not reported	not reported	93 ADRs per 329595 patient days= 0.28 ADRs per 1000 patient days	not reported	not reported	not reported	not reported	not reported	47% of preventable ADRs were severe, 42% significant, 10.5% mild	The severity was determined for all pADRs by applying the following defi_x0002_nitions: mild included pADRs that did not require treat_x0002_ment, significant pADRs required treatment, and a pADR that was life threatening, permanently disabling, or re_x0002_quired transfer for medical care was considered severe	Psychiatric medications: 48.4% of ADRs cardiovascular (18.3%) and antiepileptics 18.3%): responsible for the most ADRs, followed by second_x0002_generation antipsychotics (12.9%) and conventional antipsychotics (9.7%), mood stabilizer (lithium, 8.6%)	yes	no intervention	NA	NA
Assessment of inappropriate prescriptions in psychiatric in-patients [Évaluation des prescriptions médicales non conformes dans un service de psychiatrie adulte]	Bord B., Courtet P., Hansel S., Barbotte É., Marhuenda Y., Peyriére H.	Bord (2009)	Bord, B., Courtet, P., Hansel, S., Barbotte, É., Marhuenda, Y., & Peyriére, H. (2009). Assessment of inappropriate prescriptions in psychiatric in-patients. Therapie, 64(5), 313–319. https://doi.org/10.2515/therapie/2009037	France	2009	prospective study	prospective	Studies Reporting Prevalence Data	main search	100	100 (72%)	37.5±15	No	6.45 ± 3.17 drugs per patient; 4.95±3.08 prescriptions per patient	mostly affective disorders (major depression: 36%)	2 months (2003)	patients hospitalized during study period	none reported	rate of inappropriate prescriptions per patient, rate of formal prescription errors and pharmacological errors	495 prescriptions analysed including 1875 drug prescriptions, 2636 inappropriate prescriptions: 21.28% of prescriptions with formal non-conformities, 55.04% pharmacologically non-conform; overall 4.93% of global opportunities non-conform prescriptions, no adverse drug reactions reported due to inappropriate prescriptions	pharmacy intern	paper charts	chart review, comparison with product characteristics and hospital guidelines	Prescribing Errors	97	2636	not reported	indications non-conform: 18.75% of patients, 9.9% of non-conform prescriptions; contraindications: 0.514% of patients;	drug interactions: not advised: 0.97% of patients; contraindicated: 1.2% of patients; use with caution: 2.6% of patients; to be considered: 46.0%	duplication: 1.094% of patients	not reported	dosage exceeded: 6% of patients; missing dosage: 98.8% of patients; drug dose too low: 1.6 per patient; incorrect frequency of administration: 2.9 per patient, missing frequency: 3.0 per patient; dosage not mentioned: 6.5 per patient; drug dose too high: 14.7 per patient; dosage non-conforme: 17.1 per patient	not reported	too short: 50.8% of patients; too long: 81.4% of patients; duration missing: 3.7 per patient	missing dosage form: 10.8 per patient	not reported	not reported	not reported	inappropriate administration route: 38.9% of patients; missing administration route: 6.9 per patient	not reported	not reported	inappropriate prescriber's status: 0.421% of patients; non-validated drug abbreviation: 1.547% of patients; incorrect prescriber's signature: 3.3%	no adverse drug reactions reported due to inappropriate prescriptions; drug interactions: to be considered: 46% of patients, 30% of non-conform prescriptions	drug interactions: criteria by French Drug Agency (Agence française de sécurité sanitaire des produits de santé (Afssaps)): contraindications, not advised, use with caution, to be considered	psychotropic drugs: significantly more formal prescription errors (OR=3.22, 95% CI 2.29-4.53); non-psychotropic drugs: significantly more pharmacological non-conformities (OR=1.76, 95% CI 1.14-2.29); prescribed for an indication outside product characteristics/ hospital guidelines: more frequent for psychotropic drugs (OR=8.93, 95% CI 4.67-17.09); drug interactions to be considered: more frequent…	no	no intervention	NA	NA
An observational study of medication administration errors in old-age psychiatric inpatients	Haw C., Stubbs J., Dickens G.	Haw (2007)	Haw, C., Stubbs, J., & Dickens, G. (2007). An observational study of medication administration errors in old-age psychiatric inpatients. International Journal for Quality in Health Care, 19(4), 210–216. https://doi.org/10.1093/intqhc/mzm019	United Kingdom	2007	prospective cross-sectional study	prospective	Studies Reporting Prevalence Data	main search	12 nurses approached, 1423 opportunities for errors	9 nurses, administration to 32 patients, 36 medication rounds observed	not reported, setting: two long-stay wards for elderly mentally ill patients	No	not reported	organic brain disease (63%), schizophrenia (38%)	2 weeks (March 2006, June and July 2007)	nurses consented to observation during ward rounds	nurses administering drugs who did not consent in study participation	Frequency, type and severity of directly observed medication administration errors compared with errors detected by retrospective chart review and incident reports.	25.9% of opportunities for errors caused administration errors, most frequent: unauthorized tablet crushing or capsule opening (111/369, 30.1%), omission without a valid reason (100/369, 27.1%) and failure to record administration (87/369, 23.6%).	pharmacists	paper charts	direct observation, medication chart review and incident reports	Medication Administration Errors	not reported	direct observation: 369 errors (25.9%), chart review: 148 errors (10.4%), incident reports: 0	not reported	not reported	not reported	not reported	not reported	not reported	not reported	not reported	not reported	not reported	not reported	not reported	administration errors in 25.9% of opportunities for errors	not reported	not reported	not reported	Grade 1: 69.1% Grade 2: 7.3% Grade 3: 0.3% Grade 4: 0 Grade X: 23.3%	Grade 1—errors or omissions of doubtful or negligible importance. Grade 2—errors or omissions likely to result in minor adverse effects or worsening condition. Grade 3—errors or omissions likely to result in serious effects or relapse. Grade 4—errors or omissions likely to result in fatality. Grade X—unratable (due to lack of clinical and other information)	non-psychotropic errors 258 out of 893 doses (28.9%) vs. psychotropics 111 errors out of 530 doses (20.9%), P = 0.001	no	NA	NA	NA
Medication safety in a psychiatric hospital	Rothschild J.M., Mann K., Keohane C.A., Williams D.H., Foskett C., Rosen S.L., Flaherty L., Chu J.A., Bates D.W.	Rothschild (2007)	Rothschild, J. M., Mann, K., Keohane, C. A., Williams, D. H., Foskett, C., Rosen, S. L., Flaherty, L., Chu, J. A., & Bates, D. W. (2007). Medication safety in a psychiatric hospital. General Hospital Psychiatry, 29(2), 156–162. https://doi.org/10.1016/j.genhosppsych.2006.12.002	United States of America	2007	prospective observational study	prospective	Studies Reporting Prevalence Data	main search	1559 patients, 1871 admissions, 19180 patient-days	1559 (62.2%)	43.4 ± 18.5	No	not reported	mood disorders: 66.4% (depressive disorders: 35.2%, bipolar: 22.9%), schizophrenia and other psychotic disorders: 13.3%, dementia: 6%	6 months (Sep_x0002_tember 1, 2004, and February 28, 2005)	ME stages were categorized as ordering, transcribing, dispensing, adminis_x0002_tration and monitoring. Error types such as wrong doses or known drug allergy were also identified.	Medication errors with little or no potential for harm, Incidents not rated as ADEs or MEs with potential for harm	incidence and nature of MEs and ADEs	191 ADEs, 13% preventable (=medication errors), 87% non-preventable, rate of ADEs: 10 per 1000 patient-days, 10.2 per 100 admissions. MEs: 203/19180 patient-days: 10.6 MEs per 1000 patient-days and 10.8 per 100 admissions. serious ME rate: 6.3 per 1000 patient-days and 6.4 per 100 admissions, Rate of ADEs + potential ADEs: 369/19180 patient-days= 19.2 ADEs overall per 1000 patient-days, 19.7 ADEs…	physicians	paper charts	chart review, incident and intervention reports	Medication Errors	not reported	191 ADEs, 25 preventable (13%=manifest MEs), total: 203 Mes; ADEs + potential ADEs: 369	not reported	not reported	DDIs: 35/19180 patient-days and 1871 admissions: 1.8 per 1000 patient-days, 1.9 per 100 admissions	not reported	not reported	wrong dose: 50/19180 patient-days and 1871 admissions: 2.6 per 1000 patient-days, 2.7 per 100 admissions	not reported	not reported	not reported	not reported	ADEs: 10 per 1000 patient-days, 10.2 per 100 admissions; ADEs + potential ADEs: 19.2 ADEs overall per 1000 patient-days, 19.7 ADEs overall per 100 admissions	not reported	Administration: 20 --> 1.0 per 1000 patient-days, 1.1 per 100 admissions; near misses=potential ADEs: 15 --> 0.8 per 1000 patient-days and per 100 admissions; manifest ADEs: 5 --> 0.3 per 1000 patient-days and per 100 admissions	not reported	not reported	Ordering: 138/19180 patient-days=7.2 per 1000 patient-days, 138/1871 admissions= 7.4 per 100 admissions; near misses = potential ADEs: 125 --> 6.5 per 1000 patient-days, 6.7 per 100 admissions; manifest ADEs: 13 --> 0.7 per 1000 patient-days and per 100 admissions Transcription: 40 --> 2.1 per 1000 patient-days and per 100 admissions; near misses= potential ADEs: 35 --> 1.8 per 1000 patient-days,…	significant: 66% serious: 31% life-threatening: 2% fatal: 0	NCC MERP, Serious MEs were those that reached the patient and had the capacity to cause injury and included nonintercepted near misses and preventable ADEs. Physician raters judged severity using a four-point Likert scale (significant, severe, life threatening, fatal) and preventability using a five-point Likert scale (prevented, definitely preventable, probably preventable, probably not preventa…	92% of all ADEs caused by psychotropic drugs: atypical antipsychotics: 37% of all ADEs, mood stabilizers: 20%, antidepressants: 19%, typical antipsychotics: 8%, anxiolytic-sedative: 7%; non-psychiatric: 8%	no	no intervention	NA	NA
PRN prescribing in psychiatric inpatients - Potential for pharmacokinetic drug interactions	Davies S.J.C., Lennard M.S., Ghahramani P., Pratt P., Robertson A., Potokar J.	Davies (2007)	Davies, S. J. C., Lennard, M. S., Ghahramani, P., Pratt, P., Robertson, A., & Potokar, J. (2007). PRN prescribing in psychiatric inpatients - Potential for pharmacokinetic drug interactions. Journal of Psychopharmacology, 21(2), 153–160. https://doi.org/10.1177/0269881107067242	United Kingdom	2007	retrospective study	retrospective	Studies Reporting Prevalence Data	main search	323	323 (not reported)	not reported	Yes Elderly wards: 87/323 inpatients=27.9%	6.5	not reported	2 days, 5 months apart	inpatients from six general adult wards and three functional elderly psychiatry wards	patients on wards with dementia patients	prevalence of potentially clinically important CYP2D6 and CYP3A4 interactions involving one or more drugs prescribed on a PRN basis, interactions with regular drugs reported in different paper	2089 prescribed drugs, 997 PRN (47.7%), mean: 3.1 PRN prescriptions per patient, 82 CYP2D6 drug interactions= overall 25/100 patients; adult: 27/100 patients, elderly: 22/100 patients; 35 CYP3A4 drug interactions= overall 11/100 patients; adult: 8/100 patients, elderly: 20/100 patients	not reported	paper charts	chart review	Drug-drug interactions	involving one or more PRN drugs: 66 (20%) patients, overall not reported	117	not reported	not reported	CYP2D6 drug interactions= 25/100 patients; CYP3A4 drug interactions= 11/100 patients	not reported	not reported	not reported	not reported	not reported	not reported	not reported	not reported	not reported	not reported	not reported	not reported	not reported		Potentially clinically important interactions, for which there is in vitro metabolic evidence and/or in vivo pharmacokinetic and clinical evidence that a drug-drug interaction occurs or could occur. Unlikely interaction for which there is either evidence against or no theoretical basis for a pharmacokinetic interaction.	PRN drugs: CYP2D6: antipsychotics (chlorpromazine, haloperidol, thioridazine, zuclopenthixol) or analgesics (cocodamol, coproxamol, dihydrocodeine) CYP3A4: benzodiazepines diazepam and temazepam, and the hypnotic agent zopiclone	no	no intervention	NA	NA
Common types of medication errors on long-term psychiatric care units	Ito H., Yamazumi S.	Ito (2003)	Ito, H., & Yamazumi, S. (2003). Common types of medication errors on long-term psychiatric care units. International Journal for Quality in Health Care, 15(3), 207–212. https://doi.org/10.1093/intqhc/mzg038	Japan	2003	multi-center retrospective study	retrospective	Studies Reporting Prevalence Data	main search	278520 patient-days	278520 patient-days, 221 patients with ADE (47.1%)	56.9 ± 16.1	no	not reported, mean number of tablets: 10.6 ± 9.7	schizophrenia: 55.2%, organic disorders: 14.9%, mood disorders: 7.2%, mental retardation: 6.8%	2 months (October-November 2000)	3 representative units from 44 participating hospitals	units without any incident reports during study period (under reporting)	most common types of adverse drug events and contributing factors	221 reports of potential adverse drug events, error rate: 0.79 per 1000 patient-days, all reported pADEs occurred in drug administration stage; 24.9% intercepted before reaching the patients	health professionals	not reported	incident reports	potential Adverse Drug Events, Medication Errors	221	221	not reported	not reported	not reported	not reported	not reported	not reported	not reported	not reported	not reported	not reported	not reported	not reported	drug administration (overall): 0.79 per 1000 patient-days; wrong drug administered: 0,28 per 1000 patient-days, wrong time: 0.16 per 1000 patient-days, missed dose: 0.13 per 1000 patient-days, wrong dose: 0.11 per 1000 patient-days, dispensing error: 0.04 per 1000 patient-days	not reported	not reported	not reported	clinically insignificant: 56.6% potentially significant: 14.9% potentially serious: 28.5% potential severity of wrong drug administration significantly more serious than for other pADE types (OR 1.19; 95% CI 1.03-1.37)	Ohio State University Medical Center: potentially serious, potentially significant, clinically insignificant	not reported	no	no intervention	NA	NA
Outcomes assessment of clinical pharmacy services in a psychiatric inpatient setting	Canales P.L., Dorson P.G., Crismon M.L.	Canales (2001)	Canales, P. L., Dorson, P. G., & Crismon, M. L. (2001). Outcomes assessment of clinical pharmacy services in a psychiatric inpatient setting. Am J Health-Syst Pharm, 58, 1309–1316. https://doi.org/10.1093/ajhp/58.14.1309	United States of America	2001	prospective cohort study	prospective	Interventional Studies	main search	138 (45 declined participation)	45 (53%)	35.1 ± 9.8	No	not reported	schizophrenia: 40%, schizoaffective disorder: 18%, major depression: 18%, bipolar disorders: 22%, borderline personality: 24%	15 months (October 1996-December 1997)	any psychiatric patient admitted to Austin State Hospital for acute psychiatric symptoms who provided written informed consent within 72 hours of admission	patients unwilling to participate	Brief Psychiatric Rating Scale (BPRS), Clinical Global Impressions scale (CGI); effects of a psychiatric pharmacist on clinical outcomes of acute care psychiatric inpatients, hospitalization costs, rate of adverse events, rate of acceptance of pharmacists’ recommendations by physicians	experimental group: 93%, 62%, and 22% of patients had a ≥20%, ≥30%, and ≥40% improvement in BPRS scores; significant differences between the two groups in the percentage of patients with a ≥20% (p = 0.024), ≥30% (p = 0.002), and ≥40% (p < 0.001) decrease in BPRS scores. Adverse-event-rating scales: significant differences were seen on the AIMS (mean ± SD % change in score: 3.5 ± 12.1, p=0.024) , …	clinical pharmacist	not reported	patient interviews with rating scales (AIMS, Barnes, Simpson-Angus)	Adverse Drug Events	not reported	not reported	not reported	not reported	not reported	not reported	not reported	not reported	not reported	not reported	not reported	not reported	not reported	not reported	not reported	not reported	not reported	not reported	mean ± SD % change in score: AIMS (3.5 ± 12.1, p=0.024) , the Barnes Rating Scale for Drug-Induced Akathisia (27.0 ± 52.1, p=0.042), and the Simpson-Angus Rating Scale for Drug-Induced Extrapyramidal Symptoms (21.9 ± 31.9, p=0.002)	AIMS, Barnes, Simpson-Angus	not reported	no	Pharmaceutical services performed during phase 2 included attending morning report and staff briefings, performing baseline assess_x0002_ments and weekly reviews, providing pharmacotherapy recommenda_x0002_tions, obtaining medication histo_x0002_ries, reviewing drug administration records daily, monitoring for adverse drug reactions, conducting weekly medication education classes, and counseling …	not assessed	158/168 pharmaceutical recommendations accepted by treating physician (94%)
Factors associated with potential drug-drug interactions in psychiatric inpatients	Ranković A, Milentijevic I, Jankovic S.	Ranković (2022)	Rankovic, A., Milentijevic, I., & Jankovic, S. (2022). Factors associated with potential drug-drug interactions in psychiatric inpatients. Eur J Hosp Pharm, 0, 1–8. https://doi.org/10.1136/ejhpharm-2022-003262	Serbia	2022	observational, cross-sectional study	prospective	Studies Reporting Prevalence Data	main search	511	511 (44%)	44.63 ± 11.81	No	6.71 ± 2.68, median: 6 (IQR: 3)	schizophrenia: 50.3%, bipolar affective disorder: 24.9%, depression: 24.9%	18 months (January 2019-June 2020)	patients with a diagnosis of schizophrenia (F20.0-20.9), bipolar affective disorder (F31.0-31.9), depression (F32.0-32.9), hospitalisazion for at least 48 hours at the clinic, age over 18 years, prescription of at least two drugs	below 18 years, pregnancy, patients refusing to participate	prevalence and severity of potential drug-drug interactions	average number of pDDIs: 5.9 ± 4.7 (Medscape), 8.2 ± 5.4 (Epocrates), 8.5 ± 5.1 (Lexicomp), risk factors named	profession not reported	not reported	chart review, Medscape, Epocrates, Lexicomp	potential Drug-Drug Interactions	not reported	differs with regard to drug interaction database used	not reported	not reported	pDDIs per patient: 5.9 ± 4.7 (Medscape), 8.2 ± 5.4 (Epocrates), 8.5 ± 5.1 (Lexicomp)	not reported	not reported	not reported	not reported	not reported	not reported	not reported	not reported	not reported	not reported	not reported	not reported	not reported	Lexicomp/Epocrates: X (avoid) or Contraindicated and D (consider therapy modification) or avoid/use alternative: 20% Medscape: contraindicated and serious- use alternative: 6%	Medscape: contraindicated; serious- use alternative; monitor closely; minor Epocrates: avoid/use alternative; monitor/modify therapy; caution advised Lexicomp: classes X (avoid combination); D (consider therapy modification); C (monitor therapy); B (no action needed) possible consequences were categorised as: minor (effects would be considered tolerable in most cases- no need for medical interven…	Medscape: carbamazepine, diazepam, Epocrates: potassium chloride with anticholinergics (olanzapine, haloperidol): increased risk of ulcerative/stenotic lesions due to slow GI transit and increased local exposure to high potassium concentrations, Lexicomp: parenteral benzodiazepines with intramuscular olanzapine	no	no intervention	NA	NA
Biometric palm vein authentication of psychiatric patients for reducing in-hospital medication errors: a pre-post observational study	Sawa M, Inoue T, Manabe S.	Sawa (2022)	Sawa, M., Inoue, T., & Manabe, S. (2022). Biometric palm vein authentication of psychiatric patients for reducing in-hospital medication errors: a pre-post observational study. BMJ Open, 12(4). https://doi.org/10.1136/bmjopen-2021-055107	Japan	2022	pre-post observational study	retrospective	Interventional Studies	main search	6967	3523	not reported	No	not reported	not reported	36 months (18 months before and after introduction, August 2019)	not reported	not reported	drug administration errors before and after introduction of a medication cart equipped with a palm vein authentication system	incident of errors (including not-drug-related errors)/total number of patients: before: 1209/3444 (35.1%), after: 1051/3523 (29.8%), p<0.0001; misidentification errors/total number of patients: before: 6/3444 (0.17%), after: 2/3523 (0.06%), p<0.0001	nurses, doctors, pharmacists, occupational therapists and medical clerks	not reported	incident reports (International Organization for Standardization)	Medication Administration Errors	not reported	5 after (+7 before)	not reported	not reported	not reported	not reported	not reported	not reported	not reported	not reported	not reported	not reported	not reported	not reported	medication administration errors: before: 0.20% of patients, after: 0.14% of patients; misidentification errors: before: 0.17% of patients, after: 0.06% of patients	not reported	not reported	not reported	not assessed	not assessed	not assessed	no	introduction of a medication cart equipped with a palm vein authentication system	NA	NA
Prevalence, Nature, Severity and Preventability of Adverse Drug Events in Mental Health Settings: Findings from the MedicAtion relateD harm in mEntal health hospitals (MADE) Study	Alshehri GH, Ashcroft DM, Nguyen J, Hann M, Jones R, Seaton K, Newton G, Keers RN.	Alshehri (2021)	Alshehri, G. H., Ashcroft, D. M., Nguyen, J., Hann, M., Jones, R., Seaton, K., Newton, G., & Keers, R. N. (2021). Prevalence, Nature, Severity and Preventability of Adverse Drug Events in Mental Health Settings: Findings from the MedicAtion relateD harm in mEntal health hospitals (MADE) Study. Drug Safety, 44(8), 877–888. https://doi.org/10.1007/s40264-021-01088-6	United Kingdom	2021	retrospective study	retrospective	Studies Reporting Prevalence Data	main search	227	224 (45.4%), 10164 patient-days	42.8 ± 17.6 (range 19-83)	No, but for patients > 60 years: OR for ADE: 0.44 (95% CI 0.13-1.45) compared to ≤ 30 years, no significant difference (p=0.587)	median: 3 (IQR 1-6)	not reported	12 months (2017)	all patients aged 18 years and older with a minimum hospital stay of 24 h who were formally discharged from the participating hospital sites during 2017; only confirmed ADEs (suspected ADEs that were rated as ‘defnite’ or ‘probable’ caUnited States of Americality by the expert panel) were included in the regression analyses	Patient records that could not be obtained or those with missing medication prescription and administration charts during the hospital admission of interest were excluded and replaced with another randomly selected patient record	primary: number of admissions with one or more ADEs occurring per 100 hospital admissions and per 1000 patient-days; secondary: caUnited States of Americality, preventability, severity and medications commonly involved with the reported ADEs and to identify potential risk factors associated with ADEs	47 confirmed ADEs (definite or probable caUnited States of Americality) in 37 admissions, ADE rates: crude: 16.2 (95% CI 11.4-21.1) per 100 admissions, 3.6 (95% CI 0,59-5.0) per 1000 patient-days; hospital-adjusted: 12.6 (95% CI 5.6-26.0) per 100 admissions, 2.6 (95% CI 1.0-6.9) per 1000 patient-days; 80.8% non-preventable ADEs, all events resulted from prescribing errors	clinical pharmacists	not reported	chart review	Adverse Drug Events (confirmed: definite/probable causality)	37 admissions	47	not reported	not reported	not reported	not reported	not reported	not reported	not reported	not reported	not reported	not reported	hospital-adjusted ADEs: 12.6 (95% CI 5.6-26.0) per 100 admissions, 2.6 (95% CI 1.0-6.9) per 1000 patient-days; preventable ADEs: 2.2 (95% CI 0.91–5.1) per 100 patient admissions, 0.49 (95% CI 0.20–1.18) per 1000 patient-days	not reported	not reported	not reported	not reported	prescribing errors as cause of preventable ADEs: 2.2 (95% CI 0.91–5.1) per 100 patient admissions, 0.49 (95% CI 0.20–1.18) per 1000 patient-days	moderate: 61.7% low: 38.8% fatal: 0	low, moderate, severe and death using NHS improvement criteria	CNS medication: 95.7% of ADEs (68.8% antipsychotics, 15.5% antidepressants, 13.3% anxiolytics)	no	no intervention	NA	NA
Rates and correlates of pharmacotherapy-related problems among psychiatric inpatients: a representative Danish study	Kibsdal KP, Andersen S, Gazerani P, Plet H.	Kibsdal (2020)	Kibsdal, K. P., Andersen, S., Gazerani, P., & Plet, H. (2020). Rates and correlates of pharmacotherapy-related problems among psychiatric inpatients: a representative Danish study. Therapeutic Advances in Psychopharmacology, 10. https://doi.org/10.1177/2045125320957120	Denmark	2020	retrospective study	retrospective	Studies Reporting Prevalence Data	main search	607 medication reviews	526 (not reported)	overall mean age not reported (mean age females: 48, range 18-81; mean age males: 45, range 20-79)	No	> 5 drugs: 79% patients, > 10 drugs: 37% patients, > 15 drugs: 12%	not reported, mostly psychotic patients	21 months (June 2015-February 2017)	none reported	patients without any DRPs excluded	prevalence of DRP categories, implementation and acceptance rates, and drugs associated with the DRPs	average number of DRPs per patient: 2.6 (calculated from 1385 DRPs/526 medication reviews); if all patients were included (also those without DRPs): 2.3 DRPs per medication review; later reported: 1304 identified; average number of DRPs per medication review: 2.5 (σ= 2.84)	clinical pharmacists	CPOE-system	chart review	Drug-related Problems	526	1304	not reported	Inappropriate drug: 212/526 medication reviews=0.40 per medication review Supplement to treatment: 83/526 medication reviews=0.16 per medication review Non-adherence to guidelines: 43/526=0.08 per medication review Therapeutic duplication: 28/526=0.05 per medication review Drug allergies: 16/526=0.03 per medication review	203/526 medication reviews=0.39 per medication review	not reported	not reported	drug dosage: 259/526 medication reviews=0.49 per medication review	dosing time and interval: 77/526=0.15 per medication review	79/526 medication reviews=0.15 per medication review	drug form and strength: 62/526=0.12 per medication review	not reported	side effects: 154/526 medication reviews=0.29 per medication review	not reported	not reported	not reported	medication reconciliation: 65/526=0.12 per medication review	electronic patient chart-related: 23/526=0.04	not assessed	not assessed	olanzapine (5.0% of all DRPs), quetiapine (4.9% of DRPs) and pantoprazole (4.9% of DRPs); N05 psycholeptics: 27.2% of DRPs	no	The clinical pharmacists conducted a medication review on patients admitted to the wards using patient data from the electronic patient chart (EPC) including medical record, laboratory data and drug history. The clinical pharmacists identified DRPs with respect to interactions, impairment of body function, duration of treatments, contraindications, adverse drug reactions, medication reconciliatio…	not reported	acceptance: 641/1304 (49%), implementation: 429/1304: 33%
Measuring process indicators and adverse events to assess the quality of care for inpatients with psychosis	Vermeulen JM, van Rooijen G, van Tricht MJ, van Dijk M, de Haan L.	Vermeulen (2021)	Vermeulen, J. M., van Rooijen, G., van Tricht, M. J., van Dijk, M., & de Haan, L. (2021). Measuring process indicators and adverse events to assess the quality of care for inpatients with psychosis. Journal of Mental Health, 30(5), 564–570. https://doi.org/10.1080/09638237.2019.1677866	Netherlands	2021	retrospective study	retrospective	Studies Reporting Prevalence Data	main search	299 admissions	237 patients, 11403 patient-days (gender not clearly reported)	patients with an AE: median: 33 (IQR 23-39), without an AE: 30 (23-42)	No	not reported	psychotic patients, schizophrenia: 58%	22 months (January 2014-October 2015)	patients diagnosed within the psychotic spectrum or bipolar I disorder with psychotic fea_x0002_tures, according to the Diagnostic and Statistical Manual of Mental Disorders, Fourth Edition, 2000	none reported	incidence and types of adverse events and associated clinical characteristics	21 AEs per 1000 patient days. Most of the AEs were adverse drug reactions (40%), fol_x0002_lowed by elopement (17%) and assault (13%)	physician, psychiatrist	not reported	chart review	Adverse Drug Reactions	not reported	93	not reported	not reported	not reported	not reported	not reported	not reported	not reported	not reported	not reported	not reported	ADRs: 93/11403 patient-days=8.2 ADRs per 1000 patient-days or 31.1 ADRs per 100 admissions	not reported	not reported	not reported	not reported	not reported	severe harm in 1/93 (1%) of ADRs (post-olanzapine injection syndrome)	not assessed	54% induced by second generation antipsychotics, 44% by first generation antipsychotics	no	no intervention	NA	NA
The medication process in a psychiatric hospital: are errors a potential threat to patient safety?	Soerensen AL, Lisby M, Nielsen LP, Poulsen BK, Mainz J.	Sørensen (2013)	Soerensen, A. L., Lisby, M., Nielsen, L. P., Poulsen, B. K., & Mainz, J. (2013). The medication process in a psychiatric hospital: Are errors a potential threat to patient safety? Risk Management and Healthcare Policy, 6, 23–31. https://doi.org/10.2147/RMHP.S47723	Denmark	2013	mixed-methods descriptive study	mixed-methods	Studies Reporting Prevalence Data	main search	not reported	67 patients (64%)	46 (range 20-79)	No	not reported	schizophrenia and other psychotic disorders: 33%, bipolar disorders: 16%	4 months (January 2010-April 2010)	in-hospital patients aged 18 or above, nurses and nurses’ assistants dispensing and administering drugs, and physicians prescribing drugs, regular and pro re nata (PRN) prescriptions, drug forms: tablets, capsules, mixture, suppositories, and injections.	monitoring of patients for effects of drug therapy and adverse drug reactions, PRN prescriptions from discharge summaries	frequency, type, and potential severity of medication errors in several stages of the medication process in an inpatient psychiatric setting	189 errors were detected in 1,082 (17%) opportunities for errors, The majority of errors were detected in the administration stage with errors in 142/340 (42%) opportunities for error	nurse	CPOE-system	direct observation, control visits for collection of dispensed drugs, chart review	Medication Errors	not reported	189	not reported	not reported	not reported	not reported	not reported	not reported	not reported	not reported	not reported	not reported	not reported	not reported	administration errors: 142/340 (42%) opportunities for error dispensing errors by nurses: direct observation: 9/324 (3%) opportunities for error control of dispensed drugs: 9/67 (13%) opportunities for error	not reported	errors in discharge summaries: 19/84 (23%) opportunities for error	Prescribing errors : 10/267 (3.7%) opportunities for error: one or more error including omissions in drug prescription: 2/267 (0.7%); omission of PRN dosing in CPOE: 8/267 (3.0%)	potentially serious or fatal: 8% 53% of medication administration errors had potential to harm patients	potentially fatal; potentially serious; potentially significant; and potentially nonsignificant	atypical antipsychotics, followed by anxiolytic-sedative drugs and mood stabilizers	no	no intervention	NA	NA
A naturalistic comparison of adverse effects between slow titration and loading of divalproex sodium in psychiatric inpatients	Lima, WJ; Dopheide, JA; Kramer, BA; Earhart, CA; Wincor, MZ	Lima (1999)	Lima, W. J., Dopheide, J. A., Kramer, B. A., Earhart, C. A., & Wincor, M. Z. (1999). A naturalistic comparison of adverse effects between slow titration and loading of divalproex sodium in psychiatric inpatients. Journal of Affective Disorders, 52, 261–267.	United States of America	1999	prospective cohort study	prospective	Interventional Studies	main search	47	14 (64.3%), slow: 7 (57.1%), loading: 7 (71.4%)	slow: 36 (range 21-54), loading: 43 (range 22-63)	No	not reported	bipolar disorder, schizoaffective disorder	not reported	inpatients, aged 18 or older, meeting DSM-IV criteria for bipolar disorder or schizoaffective disorder and prescribed divalproex sodium by the treating psychiatrists	Patients with measurable lithium, valproate or carbamazepine levels or those prescribed adjunctive carbamazepine or lithium, pregnancy and medical contraindications to divalproex sodium, no concomitant medications were administered during baseline and treatment periods except for benzodiazepines, antipsychotics and anticholinergics, per routine clinical practice.	incidence, severity and onset of treatment-emergent adverse effects between slow titration and loading of divalproex sodium in psychiatric inpatients under single-blind conditions	Except for a significantly greater incidence of treatment emergent somnolence in the slow titration group (P=0.0210), no statistically significant differences between groups were found using Fisher’s exact test, in incidence, severity or onset of treatment-emergent adverse effects. Slow titration doesn't increase tolerability. Loading divalproex sodium can be advantageous as therapeutic levels ca…	pharmacist	not reported	direct observation	Adverse Drug Reactions	not reported	ADRs: slow: 31, loading: 31	not reported	not reported	not reported	not reported	not reported	not reported	not reported	not reported	not reported	not reported	4.4 ADRs per patient (under treatment with divalproex sodium)	not reported	not reported	not reported	not reported	not reported	reported as mean severity per ADR type, not overall	none (0), mild (1), moderate (2), or severe (3)	divalproex sodium	no	Patients in the slow titration group were started on Day 1 with divalproex sodium 250 mg three times a day as long as the dose was not greater than 10 mg/kg/day; otherwise, 250 mg BID was prescribed as a starting dose. The dose was then increased based on clinical response and valproate plasma level. Patients in the loading group were loaded with and maintained on divalproex sodium 20 mg/kg/day i…	NA	NA
Study Of Potential Drug Interactions Among Eight Major Departments-General Medicine, Orthopedics, Gynecology, Pulmonology, General Surgery, Psychiatry, Otolaryngology And Dermatology Of A Tertiary Care Teaching Hospital In Southern India	Jabeen, T; Khader, MA; Babu, AVK; Rao, AS;	Jabeen (2020)	Jabeen, T., Khader, M. A., Babu, A. V. K., & Rao, A. S. (2020). Study of potential drug interactions among eight major departments-General Medicine, Orthopedics, Gynecology, Pulmonology, General Surgery, Psychiatry, Otolaryngology and Dermatology of a tertiary teaching hospital in Southern India. International Journal of Pharmacy and Pharmaceutical Sciences, 59–67. https://doi.org/10.22159/ijpps.…	India	2020	prospective observational study	prospective	Studies Reporting Prevalence Data	main search	not reported	50 (34%)	18-30 years: 24%, 31-60 years: 66%, >60 years: 10%	No	2.32	not reported	6 months (June-November 2019)	patients of both gender aged more than 18 y with complete clear data	patients with less than 18 y old and prescription with uncleared data, non-prescription drugs were not taken into account	frequency, type, severity, and predictors of potential drug-drug interactions (pDDIs), potential drug-food interactions (pDFIs), potential drug-alcohol interactions (pDAIs) and potential drug-tobacco interactions (pDTIs) and the most frequently interacting drug combination pairs in hospitalized patients from departments (depts) of General medicine (GM), Orthopedic (Ortho), Pulmonology (Pulmo), Ge…	3.04 drug interactions per prescription in psychiatry department: 36 DDIs, 34 DFIs, 68 DAIs, 14 DTIs	not reported	not reported	chart review (Micromedex, www.drugs.com)	Drug interactions	not reported	152	not reported	not reported	overall drug interactions: 3.04 per patient; 0.7 drug-drug interactions per patient, 0.7 drug-food interactions per patient, 1.4 drug-alcohol interactions per patient, 0.3 drug-tobacco interactions per patient	not reported	not reported	not reported	not reported	not reported	not reported	not reported	not reported	not reported	not reported	not reported	not reported	not reported	DDIs: > 90% moderate, rest major, DFIs: > 90% minor, rest moderate, DAIs: 80% moderate, 15% major, 5% minor, DTIs: 100% major	not reported	DDIs: Olanzapine+Valproate Risperidone+Olanzepine Clonazepam+Paroxetine DFI: Chlordiazepoxide+Caffeine Clonazepam+Caffeine DAI: Chlordiazepoxide+Alcohol Olanzapine+Alcohol Clonazepam+Alcohol DTI: Olanzapine+Tobacco	no	no intervention	NA	NA
Enhancing medication compliance for people with serious mental illness	Cramer, Joyce A; Rosenheck, Robert;	Cramer (1999)	Cramer, J. A., & Rosenheck, R. (1999). Enhancing Medication Compliance for People with Serious Mental Illness. The Journal of Nervous & Mental Disease, 187(1), 53–55.	United States of America	1999	prospective randomized clinical trial	prospective	Interventional Studies	main search	not reported	81 (intervention: 41 (15%), control: 40 (12%))	intervention: 46 ± 9, control: 48 ± 10	No	intervention: 4.0, control: 4.1	schizophrenia: 32%, depression, bipolar: 30%, PTSD ± depression: 12%	6 months (including follow-up)	a) they lived in an unsupervised setting, b) were prescribed an oral psychotropic medication, c) were responsible for taking medications without assistance, and d) were willing to use a special bottle for the medication If multiple psychotropic medications were used, the one with the highest number of daily doses (e.g., TID as contrasted with BID) was selected for monitoring	none reported	medication compliance	Data are available for 60 patients through month 1, and for 45 patients through month 6. Preliminary data demonstrate significant differences in compliance between patients in the intervention and control groups. Mean 1-month compliance rates were 81 ± 22% (N = 31) for the intervention and 68 ± 27% for the control group (N = 29; t = 2.04, df = 58, p = .023) before the first visual calendar feedba…	not reported	not reported	microelectronic devices for monitoring compliance	Non-adherence/ Non-compliance	not reported	not reported	not reported	not reported	not reported	not reported	not reported	not reported	not reported	not reported	not reported	Mean 1-month non-compliance rates: 100-(81 ± 22)%= 19 ± 22% (intervention, N = 31), 100-(68 ± 27)%= 32 ± 27% (control, N = 29) before the first visual calendar feedback session Of those patients who completed the trial: mean overall non-compliance for the intervention group (N = 25): 100-(76 ± 22)%= 24 ± 22%, control (N = 20): 100-(57 ± 30)% = 43 ± 30%	not reported	not reported	not reported	not reported	not reported	not reported	NA	not assessed	not reported	no	medication bottle caps with digital displays showing the number of times the bottle had been opened that day, and number of hours since the previous opening received instruction on life skill techniques from a lay research assistant. At the initial session (approximately 15 minutes), patients were taught how to develop cues to remember dose times. They were asked to define a cue that would fit in…	NA	NA
Detailing the effects of polypharmacy in psychiatry: longitudinal study of 320 patients hospitalized for depression or schizophrenia	Stassen H.H., Bachmann S., Bridler R., Cattapan K., Herzig D., Schneeberger A., Seifritz E.	Stassen (2022)	Stassen, H. H., Bachmann, S., Bridler, R., Cattapan, K., Herzig, D., Schneeberger, A., & Seifritz, E. (2022). Detailing the effects of polypharmacy in psychiatry: longitudinal study of 320 patients hospitalized for depression or schizophrenia. European Archives of Psychiatry and Clinical Neuroscience, 272(4), 603–619. https://doi.org/10.1007/s00406-021-01358-5	Switzerland	2022	longitudinal, observational study	prospective	Studies Reporting Prevalence Data	main search	not reported	320 (55.6%)	males: 39.6 ± 12.5, females: 42.7 ± 12.5	No	4.50±2.68	schizophrenia: 94/320=29.4%, depression: 226/320=70.6%	not reported	hospitalized patients with a clinical diagnosis of either schizophrenic (ICD-10: “F2x.x”; n = 94; “F2 patients”) or depressive disorders (ICD-10: “F3x.x”; n= 226; “F3 patients”, minimum baseline score of at least 21 on the general psychopathology PANSS-G Scale (primary “F2x.x” diagnoses), or of at least 15 on the HAM-D17 Scale (primary “F3x.x” diagnoses)	diagnosis was due to an organic background or psychoactive substance abuse	(6) Which adverse side effects or combinations of adverse side efects are more common than others, and which are rare? (7) Which adverse side effects can be linked to specifc drugs or drug combinations? (8) To what extent can adverse side efects be predicted from clinical data such as combination of concurrent drugs, diagnosis, previous history, acute symptomatology, severity at baseline, age, an…	87.3% of the F2 patients and 83.5% of the F3 patients reported at least “some” mild adverse effects. females reported more severe side efects than males (42.1 vs 32.1%; p=0.0258), which is most likely due to the fact that female patients received with 4.86±2.50 concurrent medications signifcantly more pharmacologi_x0002_cal treatment than male patients (4.04±2.43 concurrent medications). Expected…	not reported	not reported	direct observation (46-item Medication and Side Efects Inventory MEDIS)	Adverse Drug Reactions	F2: 82 F3: 189	not reported	not reported	not reported	not reported	not reported	not reported	not reported	not reported	not reported	not reported	not reported	side effects: 87.3% of the F2 patients vs. 83.5% of the F3 patients reported at least “some” mild adverse effects; cardiovascular disturbances: 91% vs. 72%, sleep disturbances: 79% vs. 79%, neurological disturbances: 73% vs. 41%, gastrointestinal: 71% vs. 67%, change in appetite: 61% vs. 57%, psychosomatic disturbances: 58% vs. 62%, cardiac-respiratory disturbances: 49% vs. 50%, autonomic disturb…	not reported	not reported	not reported	not reported	not reported	severe: F2: 39.4%, F3: 37.1%, mild to moderate: F2: 47.9%, F3: 46.4%; severe cardiovascular disturbances: F2: 55.7% of patients	46-item Medication and Side Efects Inventory MEDIS, The severity of an adverse reaction was rated as mild, moderate, severe, and very severe.	many different drugs and drug combinations responsible, e.g. quetiapine, escitalopram, mirtazapine	no	no intervention	NA	NA
An interdisciplinary concept to optimize patient safety - A pilot study	Bertsche, T; Lindner, S; Damm, M; Frontini, R; Exner, C; Himmerich, H	Bertsche (2015)	Bertsche, T., Lindner, S., Damm, M., Frontini, R., Exner, C., & Himmerich, H. (2015). Ein interdisziplinäres Konzept zur Optimierung der Patientensicherheit - Eine Pilotstudie. Psychiatrische Praxis, 42(4), 216–220. https://doi.org/10.1055/s-0034-1387227	Germany	2015	prospective pilot study	prospective	Interventional Studies	main search	30	30 (66.7%), 10 patients per group (control, intervention PHARMA, intervention PSY)	median: 52 (range 23-82)	No	median: 4 (3 regular + 1 PRN)	depressive disorders	3 months (January-March 2013)	> 18 years old, receiving an antidepressant drug due to a depressive disorder (ICD-10-diagnosis F32-F33)	patients without antidepressant therapy	1. change in number of drug-drug interactions in two different databases before and after intervention, 2. change in MARS-Score before and after intervention, 3. conformity with treatment guidelines, 4. patient knowledge on drug treatment	no contraindicated drugs or drug combinations prescribed, 1. change in number of drug-drug interactions: control/intervention PSY: no change; intervention PHARMA: decrease from 9 to 3 (German database) or 36 to 22 (American database), p<0.05, 0,63 (Q25/75: 0/1,25) vs. 2,67 (1/4) DDIs per patient before pharmaceutical medication management; 2. change in MARS-Score before and after intervention: si…	pharmacist, psychologist	not reported	chart review, patient questionnaires	Drug-Drug Interactions, appropriateness according to guidelines, patient knowledge on drugs, medication adherence	not reported	15 (German database) vs. 48 (American database) DDIs with antidepressants before intervention	not reported	not reported	DDIs: 0,63 (Q25/75: 0/1,25, German database) vs. 2,67 (1/4, American database) per patient	not reported	not reported	not reported	not reported	not reported	not reported	not reported	not reported	not reported	not reported	not reported	not reported	not reported	not assessed	not assessed	not assessed	No	two intervention groups: PHARMA: drug interaction checks by a pharmacist using two databases, clinically relevant DDIs communicated to physician in written form; pharmaceutical counseling (60 minutes/patient) on drug effects and side effects offered to patients where deemed reasonable; if prescription had to be changed as a result of clinical management, it was discussed with physician prior to p…	NA	NA
Use of chart and record reviews to detect medication errors in a state psychiatric hospital	Grasso BC et al.	Grasso (2003)	Grasso, B. C., Genest, R., Jordan, C. W., & Bates, D. W. (2003). Use of chart and record reviews to detect medication errors in a state psychiatric hospital. Psychiatric Services, 54(5), 677–681.	United States of America	2003	mixed-methods retrospective study with prospective data collection for dispensing errors	mixed-methods	Studies Reporting Prevalence Data	screening of reference lists	95 (retrospective analysis)	31 charts (36%), 70 patients (46%) for dispensing errors	chart review: 38±15.4; dispensing errors: 39±12.6	No	not reported	not reported	4,5 months (June 1st-October 15th 2001); dispensing errors: 2 months (November-December 2001)	not reported	not reported	frequency of medication errors detected by review team vs. self-reported	1448 patient-days, 9 errors self-reported, 2194 medication errors detected by review team, yielding a ratio of 244 to 1 (χ2=2,167, df=1, p<.001, using the McNemar chi square statistic), 22,000 dispensing events over 1,448 patient-days were reviewed, and 14 errors were detected. 2180 errors detected during medication reviews. prescribing errors, 11%; transcription errors, 23%; administration error…	director of pharmacy, nurse practicioner	CPOE-system	chart review, prospective self-reports of dispensing errors by pharmacy and nursing staff	Medication Errors	not reported	2194	not reported	not reported	not reported	not reported	not reported	drug is indicated but dose is inappropriate: 18 errors per 1000 patient-days	not reported	not reported	not reported	not reported	not reported	not reported	administration errors: 997 errors per 1000 patient-days; dispensing errors: 10 errors per 1000 patient-days	not reported	transcription errors: 344 errors per 1000 patient-days	prescription errors: 165 errors per 1000 patient-days; no route specified: 81/1448*1000=56 errors per 1000 patient-days; as needed order without an indication: 30 errors per 1000 patient-days; prescribing error: as needed order without time interval: 12 errors per 1000 patient-days	low risk of harm: 19% moderate risk: 23% high risk: 58%	The risk of harm was rat_x0002_ed from 1 to 3—low, moderate, or high.	not reported	no	no intervention	NA	NA
Reducing errors in discharge medication lists by using personal digital assistants	Grasso BC et al.	Grasso (2002)	Grasso, B. C., Genest, R., Yung, K., & Arnold, C. (2002). Reducing Erros in Discharge Medication Lists by Using Personal Digital Assistants. Psychiatric Services, 53(10), 1325–1326.	United States of America	2002	retrospective study	retrospective	Interventional Studies	screening of reference lists	not reported	110 discharge medication lists transcribed by hand, 90 discharge lists generated by PDAs	not reported	No	not reported	not reported	4 months hand transcriptions (June-September 2000), 4 months PDA transcription (April-July 2001)	discharges in study periods	not reported	error rates in discharge lists before and after introduction of personal digital assistans	hand transcription: 20/110 contained errors= 22%, 7/90 PDA generated lists contained errors=8% (chi²=4.58, df=1, p<0.05)	pharmacists	paper charts, then switched to CPOE-system (personal digital assistant)	chart review	Patient transfer-related problems	hand transcription: 20/110 contained errors= 22%, 7/90 PDA generated lists contained errors=8%	27	not reported	not reported	not reported	not reported	not reported	not reported	not reported	not reported	not reported	not reported	not reported	not reported	not reported	not reported	transcription errors at discharge: hand transcription: 20/110 discharge lists contained errors= 22%, 7/90 PDA generated discharge lists contained errors=8% (all medications erroneously excluded from discharge list)	not reported	not assessed	not assessed	not reported	no	introduction of personal digital assistants for drug prescription including a pharmacology database	not assessed	not assessed
Potential for drug interactions involving cytochromes P450 2D6 and 3A4 on general adult and functional elderly psychiatric wards	Davies S J C, Eayrs S, Pratt P, Lennard M S	Davies (2004)	Davies, S. J. C., Eayrs, S., Pratt, P., & Lennard, M. S. (2004). Potential for drug interactions involving cytochromes P450 2D6 and 3A4 on general adult psychiatric and functional elderly psychiatric wards. Br J Clin Pharmacol, 57, 464. https://doi.org/10.1111/j.1365-2125.2004.02040.x	United Kingdom	2004	prospective clinical audit	prospective	Studies Reporting Prevalence Data	screening of reference lists	236 patients on general adult psychiatric wards; 87 patients on functional elderly psychiatric wards	236 patients on general adult psychiatric wards; 87 patients on functional elderly psychiatric wards	not assessed	Yes, by study design	6.5 (general adult: 6.0; functional elderly: 7.9)	not assessed	two days 5 months apart	All five general adult psychiatry wards (receiving patients aged 18–65 years at the onset of illness) and both of the two functional elderly psychiatric wards (receiving patients becoming unwell psychiatrically after the age of 65 years, but not those with dementia) in the city of Sheffield, General adult and old age psychiatry inpatient rehabili_x0002_tation units that receive patients progressi…	wards for treatment of dementia, psychiatric day centres	frequency of prescription and administration of CYP2D6 and CYP3A4 interacting combinations between patients on general adult and functional elderly wards	prescription of ≥ 1 drug metabolized by and/or inhibiting CYP2D6: adult: 73% of patients; elderly: 68% of patients; 112 combinations of drugs interacting with CYP2D6: adult: 26% of patients with CYP2D6 combinations, elderly: 23%, overall: 25%; clinically important CYP2D6 combinations: adult: 19%, elderly: 18% of patients, overall: 19% of patients; drug administration: Patients administered one or…	pharmacologist	paper charts	chart review	Drug-Drug Interactions (CYP2D6, CYP3A4)	19% of all patients were prescribed clinically or potentially clinically important CYP2D6 combinations, 20% of all patients prescribed CYP3A4 combinations,	112 CYP2D6-interacting combinations, 88 CYP3A4-interacting combinations	not reported	not reported	CYP2D6: 25% of patients with prescribed combinations of drugs interacting with CYP2D6 (administered: 11% of all patients), 19% of patients prescribed clinically important or potentially clinically important CYP2D6 combinations (administered: 7% of all patients); CYP3A4: 21% of patients prescribed CYP3A4 combinations (administered: 12% of all patients), 8% prescribed clinically important or potent…	not reported	not reported	not reported	not reported	not reported	not reported	not reported	not reported	not reported	not reported	not reported	not reported	not reported	clinically or potentially clinically important interactions: 73% of CYP2D6 combinations, 40% of CYP3A4 combinations	Clinically important interaction, for which there is in vitro metabolic evidence and/or in vivo pharmacokinetic and clinical evidence that a drug–drug interaction occurs or could occur. Potentially clinically important interaction, for which there is a theoretical basis for an interaction, but for which experimental evidence is lacking. Unlikely interaction for which there is either evidence agai…	tricyclic antidepressants, SSRI antidepressants, carbamazepine, prescribed with diazepam to three patients, with fluoxetine to one patient and with the antipsychotic agent sertindole, diazepam with omeprazole	no	no intervention	NA	NA
Characteristics of clinical-pharmacological recommendations in psychiatry	Sebastian Schröder, Martin Schulze Westhoff, Tabea Pfister , Stefan Bleich , Felix Wedegartner, Tillmann HC Krüger , Johannes Heck, and Adrian Groh	Schröder (2023)	Schröder, S., Schulze Westhoff, M., Pfister, T., Bleich, S., Wedegärtner, F., Krüger, T. H. C., Heck, J., & Groh, A. (2023). Characteristics of clinical-pharmacological recommendations in psychiatry. International Journal of Psychiatry in Medicine, 0(0). https://doi.org/10.1177/00912174231177230	Germany	2023	retrospective study	retrospective	Studies Reporting Prevalence Data	came to attention of study team	149	149 (56.4%)	66.4 ± 15.0 (median age 69 years; IQR: 57.75 to 78 years; range: 25 to 92 years)	No	8.9 ± 3.9 (median 9 drugs; IQR: 6 to 11 drugs; range: 1 to 23 drugs)	depression: 36.9%, dementia: 33.6%, schizophrenia or schizophreniform disorder: 23.5%, Mental and behavioral disorder due to use of alcohol, tobacco, or sedatives or hypnotics: 26.2%, delirium: 11.4%, bipolar affective disorder: 7.4%	9 months (February-October 2022)	inpatients	no exclusion criteria	frequency and characteristics of clinical-pharmacological recommendations made during interdisciplinary medication reviews	316 clinical-pharmacological recommendations made in 374 medication reviews, 1-18 medication reviews per patient, 15.0 ± 3.3 medication reviews were conducted per visit date (range: 7 to 22 medication reviews per visit date). Clinical-pharmacological recommendations most frequently centered on indications/contraindications of drugs (18.7 %; 59/316), followed by dose reductions (11.7 %; 37/316) an…	physicians (attending psychiatrists, neurologist, clinical pharmacologist)	paper charts	chart review	Different DRPs	not reported	316	not reported	indication/contraindication: 18.7% of recommendations, 59/149 patients=0.40 per patient; temporary or permanent discontinuation of medication: 11.4%, 36/149 patients=0.17 per patient; Start or restart of medication: 8.9%, 28/149=0.19 per patient; change to other substance: 5.4%, 17/149=0.11 per patient; management of potentially inappropriate duplicate prescriptions: 2.5%, 8/149=0.05 per patient	management of drug-drug interactions: 5.4%, 17/149=0.11 per patient	not reported	not reported	dose reduction: 11.7% of recommendations, 37/149 patients=0.25 per patient; posology: 7.9% of recommendations, 25/149=0.17 per patient; dose increase: 3.8%, 12/149=0.08 per patient	not reported	not reported	not reported	not reported	management of ADRs: 3.2%, 10/149=0.07 per patient	not reported	Time point, frequency, or duration of drug administration: 8.2% of recommendations, 26/149=0.17 per patient	not reported	Management of potential prescribing omissions: 2.2%, 7/149=0.05 per patient	TDM: 3.2%, 10/149=0.07 per patient; Correction of imprecise prescriptions or medication errors: 2.5%, 8/149=0.05 per patient	not assessed	not assessed		no	Patient medications were reviewed by an interdisciplinary team of physicians comprising attending psychiatrists, a neurologist, and a clinical pharmacologist. Patients’ medical histories, vital signs, laboratory results, and results from technical examinations (eg. imaging, microbiology, and cerebrospinal fluid analysis) were considered during medication reviews. The clinical pharmacologist and t…	not assessed	not assessed
Medication reconciliation by a pharmacy technician in a mental health assessment unit	Kay Brownlie • Carl Schneider • Roger Culliford • Chris Fox • Alexis BoUnited Kingdomouvalas • Cathy Willan	Brownlie (2014)	Brownlie, K., Schneider, C., Culliford, R., Fox, C., Boukouvalas, A., Willan, C., & Maidment, I. D. (2014). Medication reconciliation by a pharmacy technician in a mental health assessment unit. International Journal of Clinical Pharmacy, 36(2), 303–309. https://doi.org/10.1007/s11096-013-9875-8	United Kingdom	2014	prospective study	prospective	Studies Reporting Prevalence Data	screening of reference lists	382 admissions (49.2%)	377	44.5 (±17.2)	No	4.65 (±3.19)	not reported	3 months (March-June 2012)	admission to mental health assessment unit (all patients ≥ 18 years)	discharge before medication reconciliation	- prevalence of discrepancies and impact of the service; – types of medicines involved, the type of discrepancy and risk factors for a discrepancy; – potential for harm if the discrepancies were not corrected	56.2% of admissions had an unintentional medication discrepancy, 601 discrepancies in 377 admissions = 1.59 per admission, most common: omission (77.2%); Both age (-0.47, 95% CI -0.71--0.23) and the number of medications (-0.32, 95% CI -0.59-0.05) have negative coefficients and therefore increasing age and number of medications predict a reconciliation discrepancy, with age the stronger predictor…	pharmacy technicians	not reported (paper)	medication reconciliation	Patient transfer-related problems	212	601	not reported	omission: 1.23 per admission; Additional medicine—something prescribed that should not have been prescribed (no indication for drug): 0.02 per admission; Wrong/unclear name of drug or medicine: 0.01 per admission	not reported	not reported	not reported	wrong/unclear dosage: 0.11 per admission; wrong/unclear strength: 0.08 per admission; wrong/unclear frequency: 0.05 per admission	not reported	not reported	wrong/unclear formulation: 0.05 per admission; wrong/unclear route: 0.003 per admission	not reported	not reported	not reported	not reported	not reported	1.59 unintentional medication discrepancies per admission	not reported	If the discrepancy was corrected within 16 days the potential harm was rated as minor in 71 (62.3 %) cases and moderate in 43 (37.7 %) cases. If the discrepancy was continued into primary care the potential harm was rated minor in 27 (23.7 %) cases and moderate in 87 (76.3 %) cases.	assessed in a random sample of 20 % of all discrepancies using validated methodology: four clinicians rated potential severity using a visual analogue scale with 0 representing no harm and 10 representing death. Based on the assessors’ mean score the discrepancy was classed as minor (score <3), moderate (score 3–7) or severe (score >7).	Psychotropic drugs: 275/569 (48.3%) drugs with discrepancies; antidepressants: 19.5%, antipsychotics: 13.0%; cardiovascular: 11.1%; endocrine: 9.3%; respiratory: 8.8%; gastro-intestinal tract: 8.3%; analgesics: 5.8%	No	medication reconciliation on weekdays by a pharmacy medicines management technician (n = 3) on the assessment unit for every new admission, triage system by nursing staff for identification of priority cases	not assessed	not assessed
Characterization of Medication Discrepancies Occurring at the Time of Discharge from an Adult State Psychiatric Inpatient Facility	Nelson LA, Graham MR, Schaefer MG	Nelson (2011)	Nelson, L. A., Graham, M., & Schaefer, M. (2011). Characterization of medication discrepancies occurring at the time of discharge from an adult state psychiatric inpatient facility. Hospital Pharmacy, 46(4), 254–261. https://doi.org/10.1310/hpj4604-254	United States of America	2011	retrospective study	retrospective	Studies Reporting Prevalence Data	screening of reference lists	205	163 (25.8%)	39.0 ± 12.0	No	at discharge: 4.6 ± 3.0	not reported	3 months (October-December 2008)	discharges in study period, length of stay ≥ 2 days	no exclusion criteria	frequency and characterization of medication discrepancies occurring at hospital discharge	23.3% had at least 1 medication discrepancy on their discharge plan, with 10 (26.3%) of these patients having > 1 medication discrepancy (range, 2-6 discrepancies) at the time of discharge. There were no significant differences found in characteristics between patients with a medication discrepancy and those without a medication discrepancy at the time of discharge. scheduled medication was omitt…	board certified psychiatric pharmacist, pharmacy students on senior rotations	paper charts	chart review (handwritten medication discharge plan, medication administration record)	Patient transfer-related problems	38	not reported	not reported	not reported	not reported	not reported	not reported	not reported	not reported	not reported	not reported	not reported	not reported	not reported	not reported	not reported	medication discrepancies at discharge: 23.3% of all discharged patients with at least 1 discrepancy (63.2% omissions, 36.8% dosing discrepancies)	not reported	not assessed	not assessed	MDDs involved both psychiatric and non_x0002_psychiatric medications to a similar degree (47.4% vs 52.6%, respectively), although the specific type of MDD differed between medication type. Omission of a medication on the discharge plan occurred more often than a dosing discrepancy for the nonpsychiatric medication group (80% vs 20%), whereas discrep_x0002_ancies associated with omission and dosin…	No	no intervention	NA	NA
Medication-administration errors in an urban mental health hospital: A direct observation study	Cottney A, Innes J	Cottney (2015)	Cottney, A., & Innes, J. (2015). Medication-administration errors in an urban mental health hospital: A direct observation study. International Journal of Mental Health Nursing, 24(1), 65–74. https://doi.org/10.1111/inm.12096	United Kingdom	2015	prospective observational study	prospective	Studies Reporting Prevalence Data	screening of reference lists	1422 patients (including 5 children/adolescents)	1417	median age overall including child and adolescent mental health services: 42	No	2.8 regular doses of medication prescribed to be administered	not reported	one day on each study ward	not reported	not reported	incidence, type, and severity of medication_x0002_administration errors	139 errors in 4177 opportunities for error overall, without children/adolescents: 139 errors in 4167 opportunities for error= 0.03 errors per opportunity; 0.10 errors per patient. Regression analysis demonstrated that four factors inde_x0002_pendently predicted a statistically-significant increase in risk of error: (i) administering nurse being required to carry out other duties during the medica…	pharmacists, pharmacy technicians	not reported	direct observation	Medication Administration Errors	not reported	139	not reported	not reported	not reported	not reported	not reported	not reported	not reported	not reported	not reported	not reported	not reported	not reported	administration errors: 0.03 errors per opportunity, 33.4 per 1000 opportunities; 0.10 errors per patient, 9.8% of patients; dose omission: 0.01 per opportunity, 0.04 per patient, 3.7% of patients, 12.5 per 1000 opportunities; incorrect dose: 0.006 per opportunity, 0.02 per patient, 1.8% of patients,	not reported	not reported	not reported	negligible: 19%, minor: 71%, serious: 11%, fatal: 0%	Haw et al. (2007): errors of doubt_x0002_ful or negligible importance, errors likely to result in minor adverse effects or worsening condition, errors likely to result in serious adverse effects or relapse, or errors likely to result in fatality.	not assessed	No	intervention to prevent administration errors when observed before reaching the patient	NA	NA
Potentially inappropriate prescriptions in patients admitted to a psychiatric hospital	Sørensen, A. L., Nielsen, L. P., Poulsen, B. K., Lisby, M. & Mainz, J.	Sørensen (2016)	Soerensen, A. L., Nielsen, L. P., Poulsen, B. K., Lisby, M., & Mainz, J. (2016). Potentially inappropriate prescriptions in patients admitted to a psychiatric hospital. Nordic Journal of Psychiatry, 70(5), 365–373. https://doi.org/10.3109/08039488.2015.1127996	Denmark	2016	prospective, descriptive, cross-sectional study	prospective	Studies Reporting Prevalence Data	screening of reference lists	226	207 (54%)	42 (18-83)	No	6.2 (4.3 regular, 1.9 PRN)	Schizophrenia and other psychotic disorders: 37%, Affective disorders: 33%	3 months (September-November 2013)	admission due to any psychiatric condition during a 3-month period to one of the 14 different units	Patients with end-stage terminal illness, dual admissions to somatic hospitals, non-obtainable medical records or no prescriptions, Forensic and child/adolescent patients	prevalence and types of PIP, to assess the severity of potential clinical consequences and to identify possible predictive factors of PIP	The 207 patients included in the study represented 1291 prescriptions distributed in 900 regular prescriptions and 391 PRN prescriptions. 59% of patients with at least one PIP. Proportions of patients with at least one PIP assessed to be potentially serious or potentially fatal were 69/207 (33%) and 24/207 (12%). Only polypharmacy (45 prescriptions) and number of somatic diagnoses had a significa…	clinical pharmacologists	CPOE-system	chart review	Prescribing Errors	123	394	not reported	Omission of a potentially useful medication: 0.08 per patient; Allergy: 0.03 per patient; Duplicate drug: 0.02 per patient	Drug-drug interactions: 0.60 per patient; drug-disease interactions: 0.15 per patient	not reported	not reported	Drug dosage too high: 0.27 per patient; Drug dosage too small: 0.04 per patient; Inappropriate dosing interval: 0.05 per patient	Inappropriate dosage time: 0.01 per patient	Inappropriate duration of treatment: 0.005 per patient	Inappropriate dosage form: 0.01 per patient	not reported	not reported	not reported	not reported	not reported	not reported	59% of patients with at least one PIP (1.90 per patient); Omission of indication for treatment: 0.22 per patient	potentially serious PIPs in 33% of patients, 35% of all PIP; potentially fatal in 12% of patients, 13% of all PIP; potentally significant: 36% of all PIP; potentially non-significant: 16%	4-point scale: potentially non_x0002_significant, potentially significant, potentially serious and potentially fatal	antipsychotics	No	no intervention	NA	NA
Predictors of adverse events and medical errors among adult inpatients of psychiatric units of acute care general hospitals	Vermeulen JM, Doedens P, Cullen SW, van Tricht MJ, Hermann R, Frankel M, et al.	Vermeulen (2018)	Vermeulen, J. M., Doedens, P., Cullen, S. W., van Tricht, M. J., Hermann, R., Frankel, M., de Haan, L., & Marcus, S. C. (2018). Predictors of Adverse Events and Medical Errors Among Adult Inpatients of Psychiatric Units of Acute Care General Hospitals. Psychiatric Services (Washington, D.C.), 69(10), 1087–1094. https://doi.org/10.1176/appi.ps.201800110	United States of America	2018	retrospective study	retrospective	Studies Reporting Prevalence Data	screening of reference lists	4401	4371 (52%)	43.5 ± 16.9	No	not reported	not reported	1 year (2010)	stratified randomized inpatients from psychiatric units	Long-term admissions with a length of stay of more than 90 days	occurrence of adverse events (AE) or medical errors (ME) and their predictors	ADR in 9.3% of all hospitalizations, medication errors in 5.7% of all hospitalizations	physicians	paper charts	chart review	Adverse Drug Reactions, Medication Errors	not reported	not reported	not reported	not reported	not reported	not reported	not reported	not reported	not reported	not reported	not reported	not reported	ADR in 9.3% of all hospitalizations	not reported	not reported	not reported	not reported	medication errors in 5.7% of all hospitalizations	not assessed	not assessed	not reported	no	no intervention	not applicable	not applicable
Potential drug-drug interactions in psychiatric ward of a tertiary care hospital: prevalence, levels and association with risk factors	Ismail M, Iqbal Z, et al	Ismail (2012)	Ismail, M., Iqbal, Z., Khattak, M. B., Javaid, A., Khan, M. I., Khan, T. M., & Asim, S. M. (2012). Potential drug-drug interactions in psychiatric ward of a tertiary care hospital: Prevalence, levels and association with risk factors. Tropical Journal of Pharmaceutical Research, 11(2), 289–296. https://doi.org/10.4314/tjpr.v11i2.17	Pakistan	2012	retrospective study	retrospective	Studies Reporting Prevalence Data	screening of reference lists	427	415 (53%)	median: 25 (range 8-100)	No	median: 5 (range 1-14)	not reported	1 year (September 2008-August 2009)	admittance during study period	Patients’ records with incomplete information	prevalence of potential drug-drug interactions	median: 1 pDDI per patient, mean: 2.0 pDDIs per patient	pharmacists	not reported	chart review, Micromedex Drug-Reax software	potential Drug-Drug Interactions	269	825	not reported	not reported	median: 1 pDDI per patient, mean: 2.0 pDDI per patient; 64.8% of all patients had at least 1 pDDI	not reported	not reported	not reported	not reported	not reported	not reported	not reported	not reported	not reported	not reported	not reported	not reported	not reported	moderate: 75.6%, major: 20.8%, contraindicated: 0.5%, minor: 3%	Contraindicated: The drug-combination is contraindicated for concurrent use. • Major: There is risk of death and/or medical intervention is required to prevent or minimize serious negative outcomes. • Moderate: The effect of interaction can deteriorate patient’s condition and may require alteration of therapy. • Minor: Little effects are produced that don’t impair therapeutic outcome and there is…	Haloperidol, procyclidine, fluphenazine, promethazine, olanzapine, trihexyphenidyl, fluoxetine, chlorpromazine, divalproex sodium, diazepam and lorazepam	no	no intervention	NA	NA
Electrocardiographic surveillance in a psychiatric institution: avoiding iatrogenic cardiovascular death	Rodríguez-Leal CM, López-Lunar E, Carrascosa-Bernáldez JM, et al.	Rodríguez-Leal (2016)	Rodríguez-Leal, C. M., López-Lunar, E., Carrascosa-Bernáldez, J. M., & Provencio-Arranz, R. M. (2017). Electrocardiographic surveillance in a psychiatric institution: avoiding iatrogenic cardiovascular death. International Journal of Psychiatry in Clinical Practice, 21(1), 64–66. https://doi.org/10.1080/13651501.2016.1234623	Spain	2016	prospective study	prospective	Studies Reporting Prevalence Data	screening of reference lists	not reported	225 (46%)	54.64 ± 14.75	No	10.8 ± 5.2	schizophrenia and schizoaffective disorders: 76.7%, major affective disorder: 9.2%	12 months (2014)	not reported	not reported	incidence of dangerously prolonged QTc	9 cases of dangerously prolonged QTc, incidence rate: 4% annually	not reported	CPOE-system	chart review, direct observation	Adverse Drug Reactions (QT-prolonging drugs)	7	9 cases of dangerously prolonged QTc	not reported	not reported	not reported	not reported	not reported	not reported	not reported	not reported	not reported	not reported	annual incidence rate of QTc prolongation: 4%	not reported	not reported	not reported	not reported	not reported	no sudden cardiac deaths	NA	olanzapine (44.4% of the cases), clomipramine (33.3%), clozapine, quetiapine and risperidone (22.2% each one); flufenazine, lithium and ami_x0002_sulpride (11.1%). In 55.6% of the cases, two or more drugs were implicated in QT enlargement	no	New local guideline implementation: All in-patients since January 2014 underwent ECG surveillance every 3 months and they had at least an annual evaluation about thyroid function, electrolyte levels (calcium, potassium and mag_x0002_nesium) and signs of cardiac failure. Patients with pharmacological modifications such as increased doses of drugs known to enlarge QT segment (according to CredibleM…	0	not assessed
Implementation of clinical pharmacy service in a tertiary psychiatric hospital in Aseer region, Saudi Arabia: 15 experience	Sultan M. Alshahrani, Shady Abosamra, and M Khobrani	Alshahrani (2019)	Alshahrani, S., Abosamra, S., & Khobrani, M. (2019). Implementation of clinical pharmacy service in a tertiary psychiatric hospital in Aseer region, Saudi Arabia: 15 month experience. Biomedical Research, 30(5), 716–720. https://doi.org/10.35841/biomedicalresearch.30-19-311	Saudi Arabia	2019	prospective study	prospective	Studies Reporting Prevalence Data	screening of reference lists	420	420	not reported	No	not reported	not reported	15 months (October 2017-December 2018)	not reported	not reported	evaluate the clinical pharmacist interventions with a focus on resolving DRPs and to assess how the acceptance rate towards the clinical pharmacist interventions improve over time	824 DRPs in 420 cases, most common DRPs: TDM (n=345, 41.9%), followed by interventions that required educational effort for residents, interns, and nurses (n=175, 21.2%), drug selection problems including duplication, drug interactions, wrong drug selection, and inappropriate dosage form (n=180, 21.8%). Total of 446 interventions accepted by clinicians (54.1% of all interventions), 378 (45.9%) re…	clinical pharmacists	paper charts	chart review	Drug-related Problems	420	824	not reported	Duplication, Drug interaction, Wrong drug, Inappropriate dosage form, Contraindications apparent, No indication apparent, Other drug selection problem: 180/420=0.43 per patient	not reported	not reported	not reported	over or under dosage: 87/420=0.21 per patient	not reported	not reported	not reported	not reported	toxicity or adverse reactions: 20/420=0.05 per patient	not reported	not reported	not reported	not reported	monitoring: 345/420=0.77 per patient	not assessed	not assessed	not assessed	no	clinical pharmacy team assisted the medical team by daily clinical pharmacy services: reviewing the paper-based medical records and identify and resolve any DRPs then provide clinical advices regarding drugs during the day-to-day clinical rounds and answering patient-drug related questions, providing medication education for the staff and patients, and training PharmD interns;	not assessed	Total of 446 interventions accepted by clinicians (54.1% of all interventions), 378 (45.9%) rejected. Acceptance rate of pharmacist's interventions increased from 18% after first rotation round to 70 % after 12th rotation round, with an average of 71.7% during the last three rotations.
Clinical Pharmacist Assessment of Monitoring and Resolving the Drug-Related Problems in Bipolar Disorder Patients: A Prospective, Observational Study at Tertiary Care Teaching Hospital	Singh, Parihar Ashish, S. Ganachari Madiwalayya, and V. Tekkalaki Bheemsain.	Singh (2019)	Singh Parihar, A., Ganachari, M. S., Tekkalaki, B. v, & Patil, S. C. (2019). Clinical Pharmacist Assessment of Monitoring and Resolving the Drug-Related Problems in Bipolar Disorder Patients: A Prospective Observational Study at Tertiary Care Teaching Hospital. International Journal of Pharmaceutical Sciences and Research, 10(6), 2790–2796. https://doi.org/10.13040/IJPSR.0975-8232.10(6).2790-96	India	2019	prospective, observational study	prospective	Studies Reporting Prevalence Data	screening of reference lists	314	286 (38.8%)	not reported, age groups under 30: 30.4%, 30-39: 27.3%, 40-49: 24.8%, 50-65: 17.5%	No	not reported	bipolar disorder	not reported	aged between 18 to 65 years of either gender and diagnosed with the bipolar disorder as per DSM- V	Patient with other comorbid psychiatry problem, lactating mothers and pregnant women	percentage of DRPs of patients with bipolar disorder	29.1% of DRPs were ADRs (n=27), 70.9% were drug-drug interactions (n=66); 50% of ADRs with probable caUnited States of Americality of drug interactions, 50% suspected	pharmacist	not reported	clinical discussion of pharmacist with psychiatrist	Drug-related Problems	not reported	93 (0.33 DRPs per patient)	not reported	not reported	0.23 drug-drug interactions per patient	not reported	not reported	not reported	not reported	not reported	not reported	not reported	0.09 ADRs per patient	not reported	not reported	not reported	not reported	not reported	minor drug interactions: 7.6%, significant drug interactions: 87.9%, serious drug interactions: 4.5%	not reported	ADRs: lithium (50% of patients took lithium), prevalence of ADRs not calculated, DDIs: lorazepam, trifluoperazine, olanzapine, lithium	no	identification of DRPs through clinical discussion with psychiatrists, interventions proposed by clinical pharmacist	72.6%	only reported in discussion, not in results: 72.5% accepted (including "prescriber informed only, prescriber asked for information, intervention proposed, outcome unknown), 27.5% not accepted
Adverse drug reactions in geriatric psychiatry—retrospective cohort study of a 6‑year period	Johannes Heck, Nina Noltemeyer, Martin Schulze Westhoff, Stephanie Deest‑Gaubatz, Sebastian Schröder, Benjamin Krichevsky, Nicolas Simon, Swetlana Gerbel, Maximilian Friedrich, Dirk O. Stichtenoth, Stefan Bleich, Helge Frieling, Adrian Groh	Heck (2023)	Heck, J., Noltemeyer, N., Schulze Westhoff, M., Deest-Gaubatz, S., Schröder, S., Krichevsky, B., Simon, N., Gerbel, S., Friedrich, M., Stichtenoth, D. O., Bleich, S., Frieling, H., & Groh, A. (2023). Adverse drug reactions in geriatric psychiatry- retrospective cohort study of a 6-year period. Irish Journal of Medical Science, 192(6), 2917–2927. https://doi.org/10.1007/s11845-023-03300-1	Germany	2023	retrospective monocentric cohort study	retrospective	Studies Reporting Prevalence Data	snowballing	634 cases, 481 individual patients	634 cases (67.2%)	76.6±7.1 (median: 76, IQR: 71-81, range 65-99)	No, but only patients ≥ 65 years included	not reported	depression: 39.1%, dementia: 33.9%, Mental and behavioural disorder due to use of alcohol, tobacco, sedatives and hypnotics, or opioids: 19.9%, Schizophrenia or schizophreniform disorder: 19.9%, bipolar affective disorder: 11.8%, delirium: 17.5%	6 years (January 2014-December 2019)	(a) ≥65 years of age, (b) treated on the gerontopsychiatric ward of the Department of Psychiatry, Social Psychiatry and Psychotherapy of Hannover Medical School between 01 January 2014 and 31 December 2019, and (c) they or their legal representative had provided written informed consent for the use of patient-related data for research purposes	none reported	frequency and characteristics of ADRs in a cohort of elderly psychiatric inpatients	overall ADR prevalence of 8.8% (56/634), Remarkably, in 6.3% (40/634) of patient cases, ADRs were identifed immediately upon hospital admission. Of note, in nearly half of patient cases with ADRs detected upon hospital admission (42.5%; 17/40), the detected ADRs were responsible for or contributed to patients’ hospitalisations. The prevalence of ADRs that occurred in hospital was 4.9% (31/634). E…	not reported	not reported	chart/patient record review	Adverse Drug Reactions	56 cases	92	not reported	not reported	not reported	not reported	not reported	not reported	not reported	not reported	not reported	not reported	ADR prevalence of 8.8% (56/634), 0.15 ADR per case	not reported	not reported	not reported	not reported	not reported	not assessed; It may be assumed that only ADRs with a certain severity were deemed as sufciently clinically relevant by the treat_x0002_ing physician(s) to be mentioned and described in further detail in the hospital discharge letter and hence to be com_x0002_municated to the patient’s general practitioner or ambulatory psychiatrist/neurologist. A certain degree of underreporting of ADRs, especia…	not assessed	150 drugs with a suspected relationship to the detected ADRs were identifed, 62.0% (93/150) of which were characterised as psychotropic drugs; second-generation antipsychotics followed by antidepressants, followed by first-generation antipsychotics	no	no intervention	NA	NA
Evaluation of Drug Related Problems Among the Geriatric Inpatients of Psychiatry Department: A Retrospective Study	Pratheeksha NM, Varna Vijayan, Samuel Jeffry Pinto, Sebastian Sabin, Srinivasa Bhat U, Nandakumar UP, Vinay BC	Pratheeksha (2023)	Pratheeksha, N. M., Vijayan, V., Pinto, S. J., Sabin, S., Srinivasa Bhat, U., Nandakumar, U. P., & Vinay, B. C. (2023). Evaluation of Drug Related Problems Among the Geriatric Inpatients of Psychiatry Department: A Retrospective Study. Aging Medicine and Healthcare, 14(1), 29–33. https://doi.org/10.33879/AMH.141.2021.11108	India	2023	retrospective observational study	retrospective	Studies Reporting Prevalence Data	snowballing	180	180 (29.4%)	66.32 ± 5.09	No but only patients > 60 years included	not reported	Bipolar affective disorder: 23.8%, alcohol dependence syndrome: 22.17%, nicotine dependence syndrome: 14.64%, depression: 14.64%, dementia: 7.95%, schizophrenia: 6.69%	6 months (November 2020-April 2021)	Patients of both sexes, aged over 60 years, who were admitted to the psychiatric department between January 2017 and December 2019, diagnosed with any psychiatric disease, and given at least one medicine	Patient case sheets with inadequate data	frequency and percentage of DRPs	Potential drug-drug interactions (pDDI) were identified as the most common DRP among the study subjects followed by ADRs. There were 121 pDDIs reported among the total subjects and 63 number of ADRs, constituting 51.27% and 26.69% of the total DRPs respectively.	not reported	not reported	chart review	Drug-related Problems	149 (82.8%)	236 (1.31 per patient)	not reported	Patient is receiving wrong medication: 4/180=0.02 per patient; indication without treatment: 0.01 per patient	DDI: 0.67 per patient; symptoms of DDI: 0.01 per patient	not reported	not reported	inappropriate administration interval: 0.04 per patient	not reported	not reported	Wrong dosage form prescribed: 0.06 per patient; No dosage form prescribed, when different dosage forms are available: 0.0056 per patient; No drug strength prescribed, when different dosages are available: 0.01 per patient	not reported	ADR: 0.35 per patient	not reported	not reported	not reported	not reported	not reported	drug-drug interactions: the frequency of pDDIs and actual DDIs were 121 and 2 respectively. 93 (75.6%) of the total DDIs were of moderate level, followed by 22 (17.86%) of major severity and 8 (6.5%) of minor severity	not reported	Quetiapine and Risperidone were found to be the drugs causing the majority of the DRPs, followed by Lorazepam and Olanzapine.	no	no intervention	NA	NA
[truncated: 2 more columns]

## Sheet: Quality assessment
Publication details		DRP reporting quality assessment for all study types (criteria adapted from Allan and Barker 1990) (Total 12 points) for final calculations: exclude case reports											Study type specific quality assessment: JBI critical appraisal for Studies Reporting Prevalence Data										Study type specific quality assessment: JBI critical appraisal for Cohort Studies												Study type specific quality assessment: JBI critical appraisal for Case Reports
Name	Citation	aim and objectives of the study 0 = not described 1 = described	study setting 0 = not described 1 = described	data collection method [e.g. chart review, direct observation, incident report] 0 = not described 1 = described	DRP definition 0 = no definition 1 = definition given	DRP categories specified (incl. classification system used, e.g. PCNE, NCC MERP, Pi-Doc) 0 = categories not specified 1 = categories specified, no validated classification system used or named 2 = categories specified, validated classification system used	DRP categories defined 0 = not defined 1 = defined	denominator [e.g. DRPs per 1000 patient days, DRPs as percentage rate of all prescriptions/patients] 0 = no denominator given 1 = denominator calculated	validity measure applied to confirm the occurence of DRP 0 = no validity measure 1 = observation by a pharmacist or senior clinical pharmacology physician 2 = validity/caUnited States of Americality scale used (e.g. for ADR Naranjo algorithm, United KingdomU scale)	reliability measures used [e.g. inter-rater reliability] 0 = no reliability measures used 1 = inter-rater reliability	consideration of study limitations 0 = study limitations not assessed 1 = study limitations assessed	Quality assessment [criteria by Allan and Barker]: Score (max: 12)	1. Was the sample frame appropriate to address the target population? Yes (1 point) No Unclear Not Applicable (NA)	2. Were study participants sampled in an appropriate way? Yes (1 point) No Unclear Not Applicable (NA)	3. Was the sample size adequate? Yes (1 point) No Unclear Not Applicable (NA)	4. Were the study subjects and the setting described in detail? Yes (1 point) No Unclear Not Applicable (NA)	5. Was the data analysis conducted with sufficient coverage of the identified sample? Yes (1 point) No Unclear Not Applicable (NA)	6. Were valid methods used for the identification of DRPs? Yes (1 point) No Unclear Not Applicable (NA)	7. Were DRPs identified in a standard, reliable way for all participants? Yes (1 point) No Unclear Not Applicable (NA)	8. Was there appropriate statistical analysis? Yes (1 point) No Unclear Not Applicable (NA)	9. Was the response rate adequate, and if not, was the low response rate managed appropriately? Yes (1 point) No Unclear Not Applicable (NA)	Total score (max. 9 points)	1. Were the two groups similar and recruited from the same population? Yes (1 point) No Unclear Not Applicable (NA)	2. Were the exposures measured similarly to assign people to both exposed and unexposed groups? Yes (1 point) No Unclear Not Applicable (NA)	3. Was the exposure measured in a valid and reliable way? Yes (1 point) No Unclear Not Applicable (NA)	4. Were confounding factors identified? Yes (1 point) No Unclear Not Applicable (NA)	5. Were strategies to deal with confounding factors stated? Yes (1 point) No Unclear Not Applicable (NA)	6. Were the groups/participants free of the outcome at the start of the study (or at the moment of exposure)? Yes (1 point) No Unclear Not Applicable (NA)	7. Were the outcomes measured in a valid and reliable way? Yes (1 point) No Unclear Not Applicable (NA)	8. Was the follow up time reported and sufficient to be long enough for outcomes to occur? Yes (1 point) No Unclear Not Applicable (NA)	9. Was follow up complete, and if not, were the reasons to loss to follow up described and explored? Yes (1 point) No Unclear Not Applicable (NA)	10. Were strategies to address incomplete follow up utilized? Yes (1 point) No Unclear Not Applicable (NA)	11. Was appropriate statistical analysis used? Yes (1 point) No Unclear Not Applicable (NA)	Total score (max. 11 points)	1. Were patient’s demographic characteristics clearly described? Yes (1 point) No Unclear Not Applicable (NA)	2. Was the patient’s history clearly described and presented as a timeline? Yes (1 point) No Unclear Not Applicable (NA)	3. Was the current clinical condition of the patient on presentation clearly described? Yes (1 point) No Unclear Not Applicable (NA)	4. Were diagnostic tests or assessment methods and the results clearly described? Yes (1 point) No Unclear Not Applicable (NA)	5. Was the intervention(s) or treatment procedure(s) clearly described? Yes (1 point) No Unclear Not Applicable (NA)	6. Was the post-intervention clinical condition clearly described? Yes (1 point) No Unclear Not Applicable (NA)	7. Were adverse events (harms) or unanticipated events identified and described? Yes (1 point) No Unclear Not Applicable (NA)	8. Does the case report provide takeaway lessons? Yes (1 point) No Unclear Not Applicable (NA)	Total score (max. 8 points)
Thomas (2015)	Thomas, S. J., Shin, M., McInnis, M. G., & Bostwick, J. R. (2015). Combination therapy with monoamine oxidase inhibitors and other antidepressants or stimulants: Strategies for the management of treatment-resistant depression. Pharmacotherapy, 35(4), 433–449. https://doi.org/10.1002/phar.1576	1	1	1	n.a.	n.a.	n.a.	0	0	0	1	4	NA	NA	NA	NA	NA	NA	NA	NA	NA	NA	NA	NA	NA	NA	NA	NA	NA	NA	NA	NA	NA	NA	1	No	1	1	1	1	1	1	7
Kohen (2007)	Kohen, I., Gordon, M. L., & Manu, P. (2007). Serotonin syndrome in elderly patients treated for psychotic depression with atypical antipsychotics and antidepressants: Two case reports. CNS Spectrums, 12(8), 596–598. https://doi.org/10.1017/S1092852900021386	0	1	1	n.a.	n.a.	n.a.	0	2	n.a.	0	4	NA	NA	NA	NA	NA	NA	NA	NA	NA	NA	NA	NA	NA	NA	NA	NA	NA	NA	NA	NA	NA	NA	1	1	1	1	1	1	1	1	8
Murasugi (2015)	Murasugi, K., Tsukahara, T., & Washizuka, S. (2015). The development and trial of a medication discontinuation program in the department of forensic psychiatry. Annals of General Psychiatry, 14(1). https://doi.org/10.1186/s12991-015-0049-z	1	1	1	0	not applicable, only medication adherence assessed	not applicable, only medication adherence assessed	no prevalence of medication non-adherence reported	0	0	1	4	NA	NA	NA	NA	NA	NA	NA	NA	NA	NA	1	1	1	1	No	1	1	1	1	NA	1	9	NA	NA	NA	NA	NA	NA	NA	NA	NA
Stubbs (2008)	Stubbs, J., Haw, C., & Dickens, G. (2008). Dose form modification - A common but potentially hazardous practice. A literature review and study of medication administration to older psychiatric inpatients. International Psychogeriatrics, 20(3), 616–627. https://doi.org/10.1017/S1041610207006047	1	1	1	1	1	1	0	1	0	1	8	1	1	No	1	1	1	1	1	NA	7	NA	NA	NA	NA	NA	NA	NA	NA	NA	NA	NA	NA	NA	NA	NA	NA	NA	NA	NA	NA	NA
Ilickovic (2016)	Ilickovic, I. M., Jankovic, S. M., Tomcuk, A., & Djedovic, J. (2016). Pharmaceutical care in a long-stay psychiatric hospital. European Journal of Hospital Pharmacy , 23(3), 177–181. https://doi.org/10.1136/ejhpharm-2015-000718	1	1	1	0	2	0	0	1	1	1	8	1	1	1	1	1	1	1	1	1	9	1	1	1	No	No	No	1	NA	NA	NA	No	4	NA	NA	NA	NA	NA	NA	NA	NA	NA
Sinclair (2010)	Sinclair, L. I., Davies, S. J. C., Parton, G., & Potokar, J. P. (2010). Drug-drug interactions in general hospital and psychiatric hospital in-patients prescribed psychotropic medications. International Journal of Psychiatry in Clinical Practice, 14(3), 212–219. https://doi.org/10.3109/13651501.2010.486899	1	1	1	0	NA	0 not fully defined	1	2	0	1	7	NA	NA	NA	NA	NA	NA	NA	NA	NA	NA	No	1	1	1	No	1	1	NA	NA	NA	1	6	NA	NA	NA	NA	NA	NA	NA	NA	NA
Leherle (2020)	Leherle, A., Kowal, C., Toulemon, Z., Dalle-pecal, M., Pelissolo, A., Leboyer, M., Paul, M., & Diviné, C. (2020). Is the medication reconciliation achievable and relevant in Psychiatry? Feedback on the implementation of medication reconciliation on hospital admission. Annales Pharmaceutiques Francaises, 78(3), 252–263. https://doi.org/10.1016/j.pharma.2019.10.007	1	1	1	1	1	1	0	1	0	0	7	1	Unclear	1	1	1	1	1	1	1	8	NA	NA	NA	NA	NA	NA	NA	NA	NA	NA	NA	NA	NA	NA	NA	NA	NA	NA	NA	NA	NA
Collins (2020)	Collins, A. R., Kung, S., Ho, J. T., Wright, J. A., Dammen, K. C., Johnson, E. K., Lapid, M. I., & Leung, J. G. (2020). Pharmacogenetic testing in psychiatric inpatients with polypharmacy is associated with decreased medication side effects but not via medication changes. Journal of Psychiatric Research, 126, 105–111. https://doi.org/10.1016/j.jpsychires.2020.05.002	1	1	0	0	1	0	1	2	0	1	7	Unclear	1	No	1	1	1	1	1	NA	6	NA	NA	NA	NA	NA	NA	NA	NA	NA	NA	NA	NA	NA	NA	NA	NA	NA	NA	NA	NA	NA
Wolf (2015)	Wolf, C., Pauly, A., Mayr, A., Grömer, T., Lenz, B., Kornhuber, J., & Friedland, K. (2015). Pharmacist-led medication reviews to identify and collaboratively resolve drug-related problems in psychiatry-a controlled, clinical trial. PLoS ONE, 10(11). https://doi.org/10.1371/journal.pone.0142011	1	1	1	1	2		1	1	1	1	10	NA	NA	NA	NA	NA	NA	NA	NA	NA	NA	1	1	1	1	1	NA	1	1	1	1	1	10	NA	NA	NA	NA	NA	NA	NA	NA	NA
Higuchi (2015)	Higuchi, A., Higami, Y., Takahama, M., Yamakawa, M., & Makimoto, K. (2015). Potential underreporting of medication errors in a psychiatric general hospital in Japan. International Journal of Nursing Practice, 21(S2), 2–8. https://doi.org/10.1111/ijn.12169	1	1	1	0	0	0	1	0	0	1	5	Unclear	Unclear	Unclear	No	Unclear	1	Unclear	1	NA	2	NA	NA	NA	NA	NA	NA	NA	NA	NA	NA	NA	NA	NA	NA	NA	NA	NA	NA	NA	NA	NA
Lo Presti (2021)	Lo Presti, C., Jacquet, I., Bambina, E., Peretti, M., Marchandise, F., Canino, M., Arlotto, E., Escudier, C., de Mauroy, O., Tartivot, J., Waintraub, M. O., Allain, J., Aghazarian, V., & Guise-Honore, S. (2021). Clinical pharmaceutical expertise in the management of adverse events in a public mental health facility. Pharmacien Hospitalier et Clinicien, 56(3), 267–273. https://doi.org/10.1016/j.ph…	1	1	1	1	1	1	0	1	0	0	7	NA	1	1	No	1	1	Unclear	No	1	5	NA	NA	NA	NA	NA	NA	NA	NA	NA	NA	NA	NA	NA	NA	NA	NA	NA	NA	NA	NA	NA
Yalçin (2019)	Yalçin, N., Ak, S., Gürel, Ş. C., & Çeliker, A. (2019). Compliance in schizophrenia spectrum disorders: The role of clinical pharmacist. International Clinical Psychopharmacology, 34(6), 298–304. https://doi.org/10.1097/YIC.0000000000000280	1	1	0	0	NA	NA	1	2	0	1	6	Unclear	1	1	No	1	1	1	1	1	7	NA	NA	NA	NA	NA	NA	NA	NA	NA	NA	NA	NA	NA	NA	NA	NA	NA	NA	NA	NA	NA
Sørensen (2018)	Soerensen, A. L., Lisby, M., Nielsen, L. P., Poulsen, B. K., & Mainz, J. (2018). Improving Medication Safety in Psychiatry – A Controlled Intervention Study of Nurse Involvement in Avoidance of Potentially Inappropriate Prescriptions. Basic and Clinical Pharmacology and Toxicology, 123(2), 174–181. https://doi.org/10.1111/bcpt.12989	1	1	1	1	1	1	0	1	1	1	9	NA	NA	NA	NA	NA	NA	NA	NA	NA	NA	1	1	1	1	1	No	1	No follow-up	NA	NA	1	7	NA	NA	NA	NA	NA	NA	NA	NA	NA
Castilho (2018)	Castilho, E. C. D., Reis, A. M. M., Borges, T. L., Siqueira, L. D. C., & Miasso, A. I. (2018). Potential drug–drug interactions and polypharmacy in institutionalized elderly patients in a public hospital in Brazil. Journal of Psychiatric and Mental Health Nursing, 25(1), 3–13. https://doi.org/10.1111/jpm.12431	1	0	1	1	1	1	1	2	0	1	9	1	1	1	No	1	1	1	1	1	8	NA	NA	NA	NA	NA	NA	NA	NA	NA	NA	NA	NA	NA	NA	NA	NA	NA	NA	NA	NA	NA
Buenger (2018)	Buenger, M., Hahn, M., Hefner, G., Roll, S. C., & Ritter, C. (2018). Therapeutisches Drug-Monitoring von Psychopharmaka in der klinischen Praxis: Variabilität von Wirkstoffkonzentrationen im Blut psychiatrischer Patienten. Psychopharmakotherapie, 25(3), 148–154.	0	0	0	0	0	0	0	1	0	1	2	1	1	1	No	1	1	1	1	NA	7	NA	NA	NA	NA	NA	NA	NA	NA	NA	NA	NA	NA	NA	NA	NA	NA	NA	NA	NA	NA	NA
Khan (2017)	Khan, Q., Ismail, M., Haider, I., & Khan, F. (2017). Prevalence of QT interval prolonging drug–drug interactions (QT-DDIs) in psychiatry wards of tertiary care hospitals in Pakistan: a multicenter cross-sectional study. International Journal of Clinical Pharmacy, 39(6), 1256–1264. https://doi.org/10.1007/s11096-017-0532-5	1	1	0	1	2	1	0	2	0	1	9	1	1	1	1	1	1	1	1	N.A.	8	NA	NA	NA	NA	NA	NA	NA	NA	NA	NA	NA	NA	NA	NA	NA	NA	NA	NA	NA	NA	NA
Vandael (2017)	Vandael, E., Vandenberk, B., Willems, R., Reyntens, J., Vandenberghe, J., & Foulon, V. (2017). Risk Management of Hospitalized Psychiatric Patients Taking Multiple QTc-Prolonging Drugs. J Clin Psychopharmacol, 37(5), 540–545. https://doi.org/10.1097/JCP.0000000000000758	1	1	1	1	n.a.	n.a.	0	1	1	1	7	1	1	No	1	1	1	1	1	N.A.	7	NA	NA	NA	NA	NA	NA	NA	NA	NA	NA	NA	NA	NA	NA	NA	NA	NA	NA	NA	NA	NA
Noblot-Rossignol (2017)	Noblot-Rossignol, M., Vailleau, J. L., Hamad, M., Denis, F., & Beye, F. (2017). Conciliation des traitements médicamenteux à l’admission : expérimentation en établissement de santé mentale et éligibilité des patients pouvant en bénéficier en priorité. Pharmacien Hospitalier et Clinicien, 52(2), 177–185. https://doi.org/10.1016/j.phclin.2016.12.005	1	1	1	0	0	0	1	1	0	0	5	1	Unclear	1	1	Unclear	1	1	1	1	7	NA	NA	NA	NA	NA	NA	NA	NA	NA	NA	NA	NA	NA	NA	NA	NA	NA	NA	NA	NA	NA
Skelly (2017)	Skelly, M. K., Mulcahy, K. B., Trigoboff, E., Opler, L., & Demler, T. L. (2017). Drug interaction review in a psychiatric population. Eur J Clin Pharm, 19(2), 138–142.	1	1	1	1	1	1	0	1	0	0	7	1	Unclear	1	No	Unclear	1	1	No	NA	4	NA	NA	NA	NA	NA	NA	NA	NA	NA	NA	NA	NA	NA	NA	NA	NA	NA	NA	NA	NA	NA
Kopeček (2017)	Kopeček, M., & Potměšil, P. (2017). How long does the pharmacokinetic interaction between carbamazepine and quetiapine last after carbamazepine withdrawal? Neuroendocrinol Lett, 38(7), 475–478.	NA	NA	NA	NA	NA	NA	NA	NA	NA	NA	NA	NA	NA	NA	NA	NA	NA	NA	NA	NA	NA	NA	NA	NA	NA	NA	NA	NA	NA	NA	NA	NA	NA	1	1	1	1	1	1	1	1	8
Sander (2017)	Sander, K., Förster, E., & Laux, G. (2017). Das medikamentöse Verordnungsverhalten bei älteren und chronisch kranken Patienten in stationär-psychiatrischer Behandlung folgt einer altersangemessenen Pharmakotherapie. Psychopharmakotherapie, 24(1), 21–31.	1	1	1	0	1	1	0	2	0	0	7	1	1	1	1	1	1	1	1	NA	8	NA	NA	NA	NA	NA	NA	NA	NA	NA	NA	NA	NA	NA	NA	NA	NA	NA	NA	NA	NA	NA
Tveito (2016)	Tveito, M., Correll, C. U., Bramness, J. G., Engedal, K., Lorentzen, B., Refsum, H., & Høiseth, G. (2016). Correlates of major medication side effects interfering with daily performance: Results from a cross-sectional cohort study of older psychiatric patients. International Psychogeriatrics, 28(2), 331–340. https://doi.org/10.1017/S1041610215001544	1	1	1	0	2	1	1	2	0	1	10	1	1	1	1	1	1	1	1	NA	8	NA	NA	NA	NA	NA	NA	NA	NA	NA	NA	NA	NA	NA	NA	NA	NA	NA	NA	NA	NA	NA
Morris (2015)	Morris, M., Willis, A. W., Searles Nielsen, S., McCann, F., Birke, A., & Racette, B. A. (2015). Physician response to a medication alert system in inpatients with levodopa-treated diseases. Neurology, 85, 420–424. https://doi.org/10.1212/WNL.0000000000001745	1	1	1	1	NA	NA	1	1	1	1	8	1	1	1	No	1	1	1	Unclear	1	7	NA	NA	NA	NA	NA	NA	NA	NA	NA	NA	NA	NA	NA	NA	NA	NA	NA	NA	NA	NA	NA
Kuzzay (2015)	Kuzzay, M.-P., Emonet, M., Montagutelli, E., Husson, J.-F., & Harnois, C. (2015). Bilan de 18 mois de validation pharmaceutique dans un Centre hospitalier général de 1300 lits. Journal de Pharmacie Clinique, 34(1), 23–31. https://doi.org/10.1684/jpc.2015.0293	1	1	1	1	1	1	0	1	0	1	8	1	1	1	No	1	1	1	1	1	8	NA	NA	NA	NA	NA	NA	NA	NA	NA	NA	NA	NA	NA	NA	NA	NA	NA	NA	NA	NA	NA
Kilimann (2014)	Kilimann, S. (2014). Introduction of clinical-pharmaceutical services using a hospital information system on a geriatric psychiatry station. Krankenhauspharmazie, 35(10), 376–385.	1	1	1	1	1	1	0	1	0	1	8	1	1	No	1	1	1	1	No	Unclear	6	NA	NA	NA	NA	NA	NA	NA	NA	NA	NA	NA	NA	NA	NA	NA	NA	NA	NA	NA	NA	NA
Vandael (2014)	Vandael, E., Marynissen, T., Reyntens, J., Spriet, I., Vandenberghe, J., Willems, R., & Foulon, V. (2014). Frequency of use of QT-interval prolonging drugs in psychiatry in Belgium. Int J Clin Pharm, 36(4), 757–765. https://doi.org/10.1007/s11096-014-9953-6	1	1	1	1	2	0	0	1	0	1	8	1	1	1	1	1	1	1	1	NA	8	NA	NA	NA	NA	NA	NA	NA	NA	NA	NA	NA	NA	NA	NA	NA	NA	NA	NA	NA	NA	NA
Akpinar (2012)	Akpinar, A., & Salis, O. (2012). Evaluation of the incidence of leukopenia and agranulocytosis in patients receiving combined clozapine and other antipsychotics. Klinik Psikofarmakoloji Bulteni, 22(4), 313–319. https://doi.org/10.5455/bcp.20120704065248	1	0	1	1	1	1	1	0	0	1	7	1	1	No	No	1	1	1	1	NA	6	NA	NA	NA	NA	NA	NA	NA	NA	NA	NA	NA	NA	NA	NA	NA	NA	NA	NA	NA	NA	NA
Dhingra (2011)	Dhingra, S., & Parle, M. (2011). Assessment of drug interaction of Antidepressants with other prescribed drugs. Asian Journal of Pharmaceutical and Clinical Research, 4(1).	1	0	1	1	1	0	0	0	0	1	5	1	1	1	No	1	1	1	No	NA	6	NA	NA	NA	NA	NA	NA	NA	NA	NA	NA	NA	NA	NA	NA	NA	NA	NA	NA	NA	NA	NA
Tängman (2010)	Tängman, S., Eriksson, S., Gustafson, Y., & Lundin-Olsson, L. (2010). Precipitating factors for falls among patients with dementia on a psychogeriatric ward. International Psychogeriatrics, 22(4), 641–649. https://doi.org/10.1017/S1041610209991724	1	1	1	1	NA	NA	0	0	1	1	6	1	1	1	1	1	1	1	1	NA	8	NA	NA	NA	NA	NA	NA	NA	NA	NA	NA	NA	NA	NA	NA	NA	NA	NA	NA	NA	NA	NA
Lizer (2007)	Lizer, M. H., & Brackbill, M. L. (2007). Medication history reconciliation by pharmacists in an inpatient behavioral health unit. American Journal of Health-System Pharmacy, 64(10), 1087–1091. https://doi.org/10.2146/ajhp060323	1	1	1	1	1	1	1	1	1	1	10	1	1	1	1	1	1	1	1	1	9	NA	NA	NA	NA	NA	NA	NA	NA	NA	NA	NA	NA	NA	NA	NA	NA	NA	NA	NA	NA	NA
Grohmann (2004a)	Grohmann, R., Hippius, H., Helmchen, H., Rüther, E., & Schmidt, L. G. (2004). The AMÜP study for drug surveillance in psychiatry - A summary of inpatient data. Pharmacopsychiatry, 37(SUPPL. 1). https://doi.org/10.1055/s-2004-815507	1	1	1	1	1	1	1	2	1	0	10	1	1	1	No	1	1	1	1	NA	7	NA	NA	NA	NA	NA	NA	NA	NA	NA	NA	NA	NA	NA	NA	NA	NA	NA	NA	NA	NA	NA
Schreinzer (2003)	Schreinzer, D., Letmaier, M., & Kasper, S. (2003). Systematisierte Arzneimittelüberwachung zur Erfassung von Nebenwirkungen-Erfahrungen in Österreich. J Neurol Neurochir Psychiatr, 4(4), 22–24.	1	1	1	1	NA	NA	1	2	1	0	8	1	1	Unclear	No	1	1	1	1	NA	6	NA	NA	NA	NA	NA	NA	NA	NA	NA	NA	NA	NA	NA	NA	NA	NA	NA	NA	NA	NA	NA
Oliveira (2022)	Oliveira, J., E Silva, T. C., Cabral, A. C., Lavrador, M., Almeida, F. F., Macedo, A., Saraiva, C., Fernandez-Llimos, F., Caramona, M. M., Figueiredo, I. v., & Castel-Branco, M. M. (2022). Pharmacist-led medication reconciliation on admission to an acute psychiatric hospital unit. Pharmacy Practice, 20(2), 2650. https://doi.org/10.18549/PharmPract.2022.2.2650	1	1	1	1	1	0	0	1	0	1	7	1	1	1	1	1	1	1	No	NA	7	NA	NA	NA	NA	NA	NA	NA	NA	NA	NA	NA	NA	NA	NA	NA	NA	NA	NA	NA	NA	NA
Mellor (2022)	Mellor, R., Khoo, A., Saunders-Dow, E., Raguz, E., Taing, M. W., Hanjani, L. S., Freeman, C., & Crawford, D. (2022). Polypharmacy in Australian Veterans with Post-traumatic Stress Disorder upon Admission to a Mental Health Facility: A Retrospective Chart Review. Drugs - Real World Outcomes, 9(3), 347–357. https://doi.org/10.1007/s40801-022-00298-3	1	1	1	1	NA	NA	1	2	0	1	8	1	1	1	1	1	1	1	1	NA	8	NA	NA	NA	NA	NA	NA	NA	NA	NA	NA	NA	NA	NA	NA	NA	NA	NA	NA	NA	NA	NA
Marcus (2018)	Marcus, S. C., Hermann, R. C., Frankel, M. R., & Cullen, S. W. (2018). Safety of psychiatric inpatients at the Veterans Health Administration. Psychiatric Services, 69(2), 204–210. https://doi.org/10.1176/appi.ps.201700224	1	1	1	1	1	1	1	0	0	1	8	1	1	1	0	1	1	1	1	NA	7	NA	NA	NA	NA	NA	NA	NA	NA	NA	NA	NA	NA	NA	NA	NA	NA	NA	NA	NA	NA	NA
Keers (2015)	Keers, R. N., Williams, S. D., Vattakatuchery, J. J., Brown, P., Miller, J., Prescott, L., & Ashcroft, D. M. (2015). Medication safety at the interface: Evaluating risks associated with discharge prescriptions from mental health hospitals. Journal of Clinical Pharmacy and Therapeutics, 40(6), 645–654. https://doi.org/10.1111/jcpt.12328	1	1	1	1	1	1	1	1	1	1	10	1	Unclear	1	No	1	1	1	1	NA	6	NA	NA	NA	NA	NA	NA	NA	NA	NA	NA	NA	NA	NA	NA	NA	NA	NA	NA	NA	NA	NA
Cottney (2014)	Cottney, A. (2014). Improving the safety and efficiency of nurse medication rounds through the introduction of an automated dispensing cabinet. BMJ Quality Improvement Reports, 3(1). https://doi.org/10.1136/bmjquality.u204237.w1843	1	1	1	1	2	1	1	1	1	1	11	NA	NA	NA	NA	NA	NA	NA	NA	NA	NA	1	1	1	1	1	1	1	NA	NA	NA	1	8	NA	NA	NA	NA	NA	NA	NA	NA	NA
Prins (2013)	Prins, M. C., Drenth-Van Maanen, A. C., Kok, R. M., & Jansen, P. A. F. (2013). Use of a structured medication history to establish medication use at admission to an old age psychiatric clinic: A prospective observational study. CNS Drugs, 27(11), 963–969. https://doi.org/10.1007/s40263-013-0103-9	1	1	1	1	1	1	1	1	1	1	10	1	1	1	1	1	1	1	1	1	9	NA	NA	NA	NA	NA	NA	NA	NA	NA	NA	NA	NA	NA	NA	NA	NA	NA	NA	NA	NA	NA
Weih (2011)	Weih, M., Bachmeier, C., Degirmenci, Ü., Sojer, R., Krell, S., Thürauf, N., Prokosch, H.-U., Hiemke, C., & Kornhuber, J. (2011). Datenbankgestützte Prüfung von möglichen Psychopharmakainteraktionen nach Entlassung aus stationärem Aufenthalt. Fortschr Neurol Psychiat, 79, 92–96. https://doi.org/10.1055/s-0029-1245778	1	1	1	1	1	1	0	1	0	1	8	1	1	1	1	1	1	1	1	NA	8	NA	NA	NA	NA	NA	NA	NA	NA	NA	NA	NA	NA	NA	NA	NA	NA	NA	NA	NA	NA	NA
Grohmann (2004b)	Grohmann, R., Engel, R. R., Rüther, E., & Hippius, H. (2004). The AMSP Drug Safety Program: Methods and Global Results. Pharmacopsychiatry, 37(Suppl 1), 4–11. https://doi.org/10.1055/5-2004-815505	1	1	1	1	1	1	1	2	1	1	11	1	1	1	0	1	1	1	1	NA	7	NA	NA	NA	NA	NA	NA	NA	NA	NA	NA	NA	NA	NA	NA	NA	NA	NA	NA	NA	NA	NA
Heck (2022)	Heck, J., Ihlefeld, C., Krause, O., Stichtenoth, D. O., Schulze Westhoff, M., Noltemeyer, N., Jahn, K., Prost, L., Gerbel, S., Klietz, M., Bleich, S., Frieling, H., & Groh, A. (2022). Medication-related problems in geriatric psychiatry - a retrospective cohort study. International Journal of Geriatric Psychiatry, 37(9), 1–11. https://doi.org/10.1002/gps.5800	1	1	1	1	1	1	1	1	1	1	10	1	1	1	1	1	1	1	1	NA	8	NA	NA	NA	NA	NA	NA	NA	NA	NA	NA	NA	NA	NA	NA	NA	NA	NA	NA	NA	NA	NA
Seifert (2022)	Seifert, J., Fay, B., Strueven, N. T., Schiekofer, S., Wenzel-Seifert, K., & Haen, E. (2022). Adverse Drug Reactions in Geriatric Psychiatric Patients: Influence of Potentially Inappropriate Drugs. Psychiatrische Praxis, 49(1), 37–45. https://doi.org/10.1055/a-1394-2412	1	1	1	1	NA	NA	1	2	0	1	8	1	Unclear	1	1	Unclear	1	1	1	1	7	NA	NA	NA	NA	NA	NA	NA	NA	NA	NA	NA	NA	NA	NA	NA	NA	NA	NA	NA	NA	NA
Wolff (2021)	Wolff, J., Hefner, G., Normann, C., Kaier, K., Binder, H., Hiemke, C., Toto, S., Domschke, K., Marschollek, M., & Klimke, A. (2021). Polypharmacy and the risk of drug–drug interactions and potentially inappropriate medications in hospital psychiatry. Pharmacoepidemiology and Drug Safety, 30(9), 1258–1268. https://doi.org/10.1002/pds.5310	1	1	1	1	1	1	0	0	0	1	7	1	1	1	1	1	1	1	1	NA	8	NA	NA	NA	NA	NA	NA	NA	NA	NA	NA	NA	NA	NA	NA	NA	NA	NA	NA	NA	NA	NA
Ayani (2021)	Ayani, N., Morimoto, T., Sakuma, M., Kikuchi, T., Watanabe, K., & Narumoto, J. (2021). Antipsychotic Polypharmacy Is Associated with Adverse Drug Events in Psychiatric Inpatients: The Japan Adverse Drug Events Study. Journal of Clinical Psychopharmacology, 41(4), 397–402. https://doi.org/10.1097/JCP.0000000000001416	1	1	1	1	1	1	0	2	1	1	10	NA	NA	NA	NA	NA	NA	NA	NA	NA	NA	1	1	1	1	1	1	1	NA	NA	NA	1	8	NA	NA	NA	NA	NA	NA	NA	NA	NA
Jayakumar (2021)	Jayakumar, A., Abraham, A. S., Kumar, S., Chand, S., George, S. M., Joel, J. J., & UP, N. (2021). Critical analysis of drug related problems among inpatients in the psychiatry department of a tertiary care teaching hospital: A pharmacist led initiative. Clinical Epidemiology and Global Health, 11. https://doi.org/10.1016/j.cegh.2021.100743	1	1	1	1	2	0	1	1	1	1	10	1	Unclear	1	1	1	1	1	1	NA	7	NA	NA	NA	NA	NA	NA	NA	NA	NA	NA	NA	NA	NA	NA	NA	NA	NA	NA	NA	NA	NA
Angadi (2020)	Angadi, N. B., & Mathur, C. (2020). Prevalence and Severity of Adverse Drug Reactions among Patients Receiving Antipsychotic Drugs in a Tertiary Care Hospital. International Journal of Nutrition, Pharmacology, Neurological Diseases, 10(3), 144–148. https://doi.org/10.4103/ijnpnd.ijnpnd_9_20	1	1	1	1	1	1	1	0	0	0	7	Unclear	Unclear	Unclear	No	Unclear	1	1	1	NA	3	NA	NA	NA	NA	NA	NA	NA	NA	NA	NA	NA	NA	NA	NA	NA	NA	NA	NA	NA	NA	NA
Nilsson (2020)	Nilsson, L., Borgstedt-Risberg, M., Brunner, C., Nyberg, U., Nylén, U., Ålenius, C., & Rutberg, H. (2020). Adverse events in psychiatry: A national cohort study in Sweden with a unique psychiatric trigger tool. BMC Psychiatry, 20(1). https://doi.org/10.1186/s12888-020-2447-2	1	1	1	1	1	0	1	0	0	1	7	1	1	1	1	1	1	1	1	NA	8	NA	NA	NA	NA	NA	NA	NA	NA	NA	NA	NA	NA	NA	NA	NA	NA	NA	NA	NA	NA	NA
Gummadi (2017)	Gummadi, T., Harave, V. S., Aiyar, L. N., Rajalekshmi, S. G., & Kunnavil, R. (2017). Adverse drug reaction monitoring in a tertiary care psychiatry setting: A comparative study between inpatients and outpatients. Indian Journal of Psychological Medicine, 39(3), 306–311. https://doi.org/10.4103/0253-7176.207328	1	1	1	0	2	0	0	2	0	1	8	1	1	1	No	1	1	1	1	1	8	NA	NA	NA	NA	NA	NA	NA	NA	NA	NA	NA	NA	NA	NA	NA	NA	NA	NA	NA	NA	NA
Keers (2014)	Keers, R. N., Williams, S. D., Vattakatuchery, J. J., Brown, P., Miller, J., Prescott, L., & Ashcroft, D. M. (2014). Prevalence, nature and predictors of prescribing errors in mental health hospitals: A prospective multicentre study. BMJ Open, 4(9). https://doi.org/10.1136/bmjopen-2014-006084	1	1	1	1	2	1	1	1	1	1	11	1	1	1	No	1	1	1	1	NA	7	NA	NA	NA	NA	NA	NA	NA	NA	NA	NA	NA	NA	NA	NA	NA	NA	NA	NA	NA	NA	NA
Petersen (2014)	Petersen, A. B., Andersen, S. E., Christensen, M., & Larsen, H. L. (2014). Adverse effects associated with high-dose olanzapine therapy in patients admitted to inpatient psychiatric care. Clinical Toxicology, 52(1), 39–43. https://doi.org/10.3109/15563650.2013.862258	1	1	1	0	0	0	0	2	1	1	7	1	1	1	1	1	1	1	1	NA	8	NA	NA	NA	NA	NA	NA	NA	NA	NA	NA	NA	NA	NA	NA	NA	NA	NA	NA	NA	NA	NA
Hahn (2013)	Hahn, M., Reiff, J., Hiemke, C., & Braus, D. (2013). Arzneimittelinteraktionen in der Psychiatrie: Ist-Zustand und Effekte spezieller Schulungen sowie individueller pharmazeutischer Beratung der Ärzte durch einen klinischen Pharmazeuten auf Station. Psychiatrische Praxis, 40(3), 154–158. https://doi.org/10.1055/s-0032-1332831	1	1	1	0	0	0	1	1	0	1	6	NA	NA	NA	NA	NA	NA	NA	NA	NA	NA	1	1	1	1	1	1	1	NA	NA	NA	1	8	NA	NA	NA	NA	NA	NA	NA	NA	NA
Pfeiffer (2012)	Pfeiffer, O., Degner, D., Sirot, E. J., Rüther, E., Schmid, C., & Franz, M. (2012). Risks of a multiple drug combination in geriatric psychiatry. Psychopharmakotherapie, 19(3), 143–146.	NA	NA	NA	NA	NA	NA	NA	NA	NA	NA	NA	NA	NA	NA	NA	NA	NA	NA	NA	NA	NA	NA	NA	NA	NA	NA	NA	NA	NA	NA	NA	NA	NA	1	1	1	1	1	1	1	1	8
Javelot (2012)	Javelot, H., Weiner, L., Nonnenmacher, C., Socha, M., & Westphal, J. F. (2012). Inappropriate drug combinations in adult versus geriatric patients in a psychiatric setting. European Journal of Hospital Pharmacy, 19(4), 370–372. https://doi.org/10.1136/ejhpharm-2011-000026	1	1	1	0	0	0	0	1	0	0	4	1	Unclear	1	No	Unclear	1	1	1	NA	5	NA	NA	NA	NA	NA	NA	NA	NA	NA	NA	NA	NA	NA	NA	NA	NA	NA	NA	NA	NA	NA
Jain (2011)	Jain, T., Bhandari, A., Ram, V., Parakh, M., Wal, P., & Nagappa, A. N. (2011). Drug Interactions and Adverse Drug Reactions in Hospitalized Psychiatric Patients: A Critical Element in Providing Safe Medication Use. The German Journal of Psychiatry, 14, 26–34.	0	0	0	0	1	0	0	2	0	0	3	Unclear	Unclear	1	No	1	Unclear	Unclear	No	NA	2	NA	NA	NA	NA	NA	NA	NA	NA	NA	NA	NA	NA	NA	NA	NA	NA	NA	NA	NA	NA	NA
Jayaram (2011)	Jayaram, G., Doyle, D., Steinwachs, D., & Samuels, J. (2011). Identifying and reducing medication errors in psychiatry: Creating a culture of safety through the use of an adverse event reporting mechanism. Journal of Psychiatric Practice, 17(2), 81–88. https://doi.org/10.1097/01.pra.0000396059.59527.c1	1	1	1	1	2	0	1	1	1	1	10	1	1	1	1	1	1	1	1	NA	8	NA	NA	NA	NA	NA	NA	NA	NA	NA	NA	NA	NA	NA	NA	NA	NA	NA	NA	NA	NA	NA
Thomas (2010)	Thomas, M., Boggs, A. A., DiPaula, B., & Siddiqi, S. (2010). Adverse drug reactions in hospitalized psychiatric patients. Annals of Pharmacotherapy, 44(5), 819–825. https://doi.org/10.1345/aph.1M746	1	1	1	1	2	1	0	2	0	1	10	1	1	1	No	1	1	1	1	NA	7	NA	NA	NA	NA	NA	NA	NA	NA	NA	NA	NA	NA	NA	NA	NA	NA	NA	NA	NA	NA	NA
Bord (2009)	Bord, B., Courtet, P., Hansel, S., Barbotte, É., Marhuenda, Y., & Peyriére, H. (2009). Assessment of inappropriate prescriptions in psychiatric in-patients. Therapie, 64(5), 313–319. https://doi.org/10.2515/therapie/2009037	1	1	1	1	1	0	1	1	1	0	8	1	NA	1	1	1	1	1	1	NA	7	NA	NA	NA	NA	NA	NA	NA	NA	NA	NA	NA	NA	NA	NA	NA	NA	NA	NA	NA	NA	NA
Haw (2007)	Haw, C., Stubbs, J., & Dickens, G. (2007). An observational study of medication administration errors in old-age psychiatric inpatients. International Journal for Quality in Health Care, 19(4), 210–216. https://doi.org/10.1093/intqhc/mzm019	1	1	1	1	2	0	1	1	1	1	10	1	1	1	No	1	1	1	1	NA	7	NA	NA	NA	NA	NA	NA	NA	NA	NA	NA	NA	NA	NA	NA	NA	NA	NA	NA	NA	NA	NA
Rothschild (2007)	Rothschild, J. M., Mann, K., Keohane, C. A., Williams, D. H., Foskett, C., Rosen, S. L., Flaherty, L., Chu, J. A., & Bates, D. W. (2007). Medication safety in a psychiatric hospital. General Hospital Psychiatry, 29(2), 156–162. https://doi.org/10.1016/j.genhosppsych.2006.12.002	1	1	1	1	1	1	1	0	1	1	9	1	1	1	1	1	1	1	1	NA	8	NA	NA	NA	NA	NA	NA	NA	NA	NA	NA	NA	NA	NA	NA	NA	NA	NA	NA	NA	NA	NA
Davies (2007)	Davies, S. J. C., Lennard, M. S., Ghahramani, P., Pratt, P., Robertson, A., & Potokar, J. (2007). PRN prescribing in psychiatric inpatients - Potential for pharmacokinetic drug interactions. Journal of Psychopharmacology, 21(2), 153–160. https://doi.org/10.1177/0269881107067242	1	1	1	1	1	1	1	1	0	0	8	1	1	No	No	1	1	1	1	NA	6	NA	NA	NA	NA	NA	NA	NA	NA	NA	NA	NA	NA	NA	NA	NA	NA	NA	NA	NA	NA	NA
Ito (2003)	Ito, H., & Yamazumi, S. (2003). Common types of medication errors on long-term psychiatric care units. International Journal for Quality in Health Care, 15(3), 207–212. https://doi.org/10.1093/intqhc/mzg038	1	1	1	1	0	0	1	0	0	1	6	1	1	1	1	1	No	No	1	NA	6	NA	NA	NA	NA	NA	NA	NA	NA	NA	NA	NA	NA	NA	NA	NA	NA	NA	NA	NA	NA	NA
Canales (2001)	Canales, P. L., Dorson, P. G., & Crismon, M. L. (2001). Outcomes assessment of clinical pharmacy services in a psychiatric inpatient setting. Am J Health-Syst Pharm, 58, 1309–1316. https://doi.org/10.1093/ajhp/58.14.1309	1	1	1	0	0	0	0	2	0	1	6	NA	NA	NA	NA	NA	NA	NA	NA	NA	NA	1	1	1	1	1	No	1	NA	NA	NA	1	7	NA	NA	NA	NA	NA	NA	NA	NA	NA
Ranković (2022)	Rankovic, A., Milentijevic, I., & Jankovic, S. (2022). Factors associated with potential drug-drug interactions in psychiatric inpatients. Eur J Hosp Pharm, 0, 1–8. https://doi.org/10.1136/ejhpharm-2022-003262	1	1	1	0	2	1	1	2	1	1	11	1	Unclear	1	1	Unclear	1	1	1	NA	6	NA	NA	NA	NA	NA	NA	NA	NA	NA	NA	NA	NA	NA	NA	NA	NA	NA	NA	NA	NA	NA
Sawa (2022)	Sawa, M., Inoue, T., & Manabe, S. (2022). Biometric palm vein authentication of psychiatric patients for reducing in-hospital medication errors: a pre-post observational study. BMJ Open, 12(4). https://doi.org/10.1136/bmjopen-2021-055107	1	1	1	0	0	0	0	0	0	1	4	NA	NA	NA	NA	NA	NA	NA	NA	NA	NA	Unclear	1	Unclear	1	No	1	No	NA	NA	NA	No	3	NA	NA	NA	NA	NA	NA	NA	NA	NA
Alshehri (2021)	Alshehri, G. H., Ashcroft, D. M., Nguyen, J., Hann, M., Jones, R., Seaton, K., Newton, G., & Keers, R. N. (2021). Prevalence, Nature, Severity and Preventability of Adverse Drug Events in Mental Health Settings: Findings from the MedicAtion relateD harm in mEntal health hospitals (MADE) Study. Drug Safety, 44(8), 877–888. https://doi.org/10.1007/s40264-021-01088-6	1	1	1	1	0	0	1	2	1	1	9	1	1	1	1	1	1	1	1	NA	8	NA	NA	NA	NA	NA	NA	NA	NA	NA	NA	NA	NA	NA	NA	NA	NA	NA	NA	NA	NA	NA
Kibsdal (2020)	Kibsdal, K. P., Andersen, S., Gazerani, P., & Plet, H. (2020). Rates and correlates of pharmacotherapy-related problems among psychiatric inpatients: a representative Danish study. Therapeutic Advances in Psychopharmacology, 10. https://doi.org/10.1177/2045125320957120	1	1	1	1	1	0	1	1	0	1	8	1	1	1	0	1	1	1	No	1	7	NA	NA	NA	NA	NA	NA	NA	NA	NA	NA	NA	NA	NA	NA	NA	NA	NA	NA	NA	NA	NA
Vermeulen (2021)	Vermeulen, J. M., van Rooijen, G., van Tricht, M. J., van Dijk, M., & de Haan, L. (2021). Measuring process indicators and adverse events to assess the quality of care for inpatients with psychosis. Journal of Mental Health, 30(5), 564–570. https://doi.org/10.1080/09638237.2019.1677866	1	1	1	1	0	0	1	0	1	1	7	1	1	1	1	1	1	1	1	1	9	NA	NA	NA	NA	NA	NA	NA	NA	NA	NA	NA	NA	NA	NA	NA	NA	NA	NA	NA	NA	NA
Sørensen (2013)	Soerensen, A. L., Lisby, M., Nielsen, L. P., Poulsen, B. K., & Mainz, J. (2013). The medication process in a psychiatric hospital: Are errors a potential threat to patient safety? Risk Management and Healthcare Policy, 6, 23–31. https://doi.org/10.2147/RMHP.S47723	1	1	1	1	1	1	1	0	1	1	9	1	Unclear	No	1	Unclear	1	1	1	NA	5	NA	NA	NA	NA	NA	NA	NA	NA	NA	NA	NA	NA	NA	NA	NA	NA	NA	NA	NA	NA	NA
Lima (1999)	Lima, W. J., Dopheide, J. A., Kramer, B. A., Earhart, C. A., & Wincor, M. Z. (1999). A naturalistic comparison of adverse effects between slow titration and loading of divalproex sodium in psychiatric inpatients. Journal of Affective Disorders, 52, 261–267.	1	1	1	0	1	0	0	0	0	1	5	NA	NA	NA	NA	NA	NA	NA	NA	NA	NA	1	1	1	1	1	Unclear	1	No	1	1	1	9	NA	NA	NA	NA	NA	NA	NA	NA	NA
Jabeen (2020)	Jabeen, T., Khader, M. A., Babu, A. V. K., & Rao, A. S. (2020). Study of potential drug interactions among eight major departments-General Medicine, Orthopedics, Gynecology, Pulmonology, General Surgery, Psychiatry, Otolaryngology and Dermatology of a tertiary teaching hospital in Southern India. International Journal of Pharmacy and Pharmaceutical Sciences, 59–67. https://doi.org/10.22159/ijpps.…	1	1	1	1	1	0	1	1	0	1	8	1	Unclear	No	No	Unclear	1	1	No	NA	3	NA	NA	NA	NA	NA	NA	NA	NA	NA	NA	NA	NA	NA	NA	NA	NA	NA	NA	NA	NA	NA
Cramer (1999)	Cramer, J. A., & Rosenheck, R. (1999). Enhancing Medication Compliance for People with Serious Mental Illness. The Journal of Nervous & Mental Disease, 187(1), 53–55.	1	1	1	0	0	0	1	2	0	1	7	NA	NA	NA	NA	NA	NA	NA	NA	NA	NA	1	1	1	No	No	1	1	1	1	1	1	9	NA	NA	NA	NA	NA	NA	NA	NA	NA
Stassen (2022)	Stassen, H. H., Bachmann, S., Bridler, R., Cattapan, K., Herzig, D., Schneeberger, A., & Seifritz, E. (2022). Detailing the effects of polypharmacy in psychiatry: longitudinal study of 320 patients hospitalized for depression or schizophrenia. European Archives of Psychiatry and Clinical Neuroscience, 272(4), 603–619. https://doi.org/10.1007/s00406-021-01358-5	1	1	1	0	2	0	1	0	1	1	8	NA	NA	NA	NA	NA	NA	NA	NA	NA	NA	1	1	1	1	No	1	1	1	1	No	1	9	NA	NA	NA	NA	NA	NA	NA	NA	NA
Bertsche (2015)	Bertsche, T., Lindner, S., Damm, M., Frontini, R., Exner, C., & Himmerich, H. (2015). Ein interdisziplinäres Konzept zur Optimierung der Patientensicherheit - Eine Pilotstudie. Psychiatrische Praxis, 42(4), 216–220. https://doi.org/10.1055/s-0034-1387227	1	1	1	0	1	0	0	1	0	1	6	NA	NA	NA	NA	NA	NA	NA	NA	NA	NA	Unclear	1	1	No	No	No	1	NA	NA	NA	1	4	NA	NA	NA	NA	NA	NA	NA	NA	NA
Grasso (2003)	Grasso, B. C., Genest, R., Jordan, C. W., & Bates, D. W. (2003). Use of chart and record reviews to detect medication errors in a state psychiatric hospital. Psychiatric Services, 54(5), 677–681.	1	1	1	1	1	0	1	1	1	1	9	1	1	No, too small	No, no number of drugs prescribed or diagnoses prescribed	No	1	1	1	NA	5	NA	NA	NA	NA	NA	NA	NA	NA	NA	NA	NA	NA	NA	NA	NA	NA	NA	NA	NA	NA	NA
Grasso (2002)	Grasso, B. C., Genest, R., Yung, K., & Arnold, C. (2002). Reducing Erros in Discharge Medication Lists by Using Personal Digital Assistants. Psychiatric Services, 53(10), 1325–1326.	1	0	1	1	1	0	1	1	0	1	7	1	1	1	No	1	1	1	1	NA	7	NA	NA	NA	NA	NA	NA	NA	NA	NA	NA	NA	NA	NA	NA	NA	NA	NA	NA	NA	NA	NA
Davies (2004)	Davies, S. J. C., Eayrs, S., Pratt, P., & Lennard, M. S. (2004). Potential for drug interactions involving cytochromes P450 2D6 and 3A4 on general adult psychiatric and functional elderly psychiatric wards. Br J Clin Pharmacol, 57, 464. https://doi.org/10.1111/j.1365-2125.2004.02040.x	1	1	1	1	1	1	1	1	0	1	9	1	1	1	No	1	1	1	1	NA	7	NA	NA	NA	NA	NA	NA	NA	NA	NA	NA	NA	NA	NA	NA	NA	NA	NA	NA	NA	NA	NA
Schröder (2023)	Schröder, S., Schulze Westhoff, M., Pfister, T., Bleich, S., Wedegärtner, F., Krüger, T. H. C., Heck, J., & Groh, A. (2023). Characteristics of clinical-pharmacological recommendations in psychiatry. International Journal of Psychiatry in Medicine, 0(0). https://doi.org/10.1177/00912174231177230	1	1	1	0	1	0	0	1	0	1	6	1	1	1	1	1	1	1	1	Unclear	8	NA	NA	NA	NA	NA	NA	NA	NA	NA	NA	NA	NA	NA	NA	NA	NA	NA	NA	NA	NA	NA
Brownlie (2014)	Brownlie, K., Schneider, C., Culliford, R., Fox, C., Boukouvalas, A., Willan, C., & Maidment, I. D. (2014). Medication reconciliation by a pharmacy technician in a mental health assessment unit. International Journal of Clinical Pharmacy, 36(2), 303–309. https://doi.org/10.1007/s11096-013-9875-8	1	1	1	1	0	0	0	0	0	1	5	1	1	1	1	1	1	Unclear	1	Unclear	7	NA	NA	NA	NA	NA	NA	NA	NA	NA	NA	NA	NA	NA	NA	NA	NA	NA	NA	NA	NA	NA
Nelson (2011)	Nelson, L. A., Graham, M., & Schaefer, M. (2011). Characterization of medication discrepancies occurring at the time of discharge from an adult state psychiatric inpatient facility. Hospital Pharmacy, 46(4), 254–261. https://doi.org/10.1310/hpj4604-254	1	1	1	1	1	0	1	0	0	1	7	1	1	1	1	1	1	1	1	NA	8	NA	NA	NA	NA	NA	NA	NA	NA	NA	NA	NA	NA	NA	NA	NA	NA	NA	NA	NA	NA	NA
Cottney (2015)	Cottney, A., & Innes, J. (2015). Medication-administration errors in an urban mental health hospital: A direct observation study. International Journal of Mental Health Nursing, 24(1), 65–74. https://doi.org/10.1111/inm.12096	1	1	1	1	2	0	1	1	1	1	10	1	1	1	1	1	1	1	1	NA	8	NA	NA	NA	NA	NA	NA	NA	NA	NA	NA	NA	NA	NA	NA	NA	NA	NA	NA	NA	NA	NA
Sørensen (2016)	Soerensen, A. L., Nielsen, L. P., Poulsen, B. K., Lisby, M., & Mainz, J. (2016). Potentially inappropriate prescriptions in patients admitted to a psychiatric hospital. Nordic Journal of Psychiatry, 70(5), 365–373. https://doi.org/10.3109/08039488.2015.1127996	1	1	1	1	2	1	1	1	0	1	10	1	1	1	1	1	1	1	1	NA	8	NA	NA	NA	NA	NA	NA	NA	NA	NA	NA	NA	NA	NA	NA	NA	NA	NA	NA	NA	NA	NA
Vermeulen (2018)	Vermeulen, J. M., Doedens, P., Cullen, S. W., van Tricht, M. J., Hermann, R., Frankel, M., de Haan, L., & Marcus, S. C. (2018). Predictors of Adverse Events and Medical Errors Among Adult Inpatients of Psychiatric Units of Acute Care General Hospitals. Psychiatric Services (Washington, D.C.), 69(10), 1087–1094. https://doi.org/10.1176/appi.ps.201800110	1	1	1	1	1	1	1	0	1	1	9	1	1	1	1	1	1	1	1	NA	8	NA	NA	NA	NA	NA	NA	NA	NA	NA	NA	NA	NA	NA	NA	NA	NA	NA	NA	NA	NA	NA
Ismail (2012)	Ismail, M., Iqbal, Z., Khattak, M. B., Javaid, A., Khan, M. I., Khan, T. M., & Asim, S. M. (2012). Potential drug-drug interactions in psychiatric ward of a tertiary care hospital: Prevalence, levels and association with risk factors. Tropical Journal of Pharmaceutical Research, 11(2), 289–296. https://doi.org/10.4314/tjpr.v11i2.17	1	1	1	1	2	1	1	1	0	1	10	1	1	1	1	1	1	1	1	NA	8	NA	NA	NA	NA	NA	NA	NA	NA	NA	NA	NA	NA	NA	NA	NA	NA	NA	NA	NA	NA	NA
Rodríguez-Leal (2016)	Rodríguez-Leal, C. M., López-Lunar, E., Carrascosa-Bernáldez, J. M., & Provencio-Arranz, R. M. (2017). Electrocardiographic surveillance in a psychiatric institution: avoiding iatrogenic cardiovascular death. International Journal of Psychiatry in Clinical Practice, 21(1), 64–66. https://doi.org/10.1080/13651501.2016.1234623	1	1	1	1	NA	NA	1	0	0	0	5	1	Unclear	No	1	Unclear	1	1	No	1	5	NA	NA	NA	NA	NA	NA	NA	NA	NA	NA	NA	NA	NA	NA	NA	NA	NA	NA	NA	NA	NA
Alshahrani (2019)	Alshahrani, S., Abosamra, S., & Khobrani, M. (2019). Implementation of clinical pharmacy service in a tertiary psychiatric hospital in Aseer region, Saudi Arabia: 15 month experience. Biomedical Research, 30(5), 716–720. https://doi.org/10.35841/biomedicalresearch.30-19-311	1	1	1	0	0	0	0	1	0	0	4	1	1	1	No	1	1	Unclear	No	1	6	NA	NA	NA	NA	NA	NA	NA	NA	NA	NA	NA	NA	NA	NA	NA	NA	NA	NA	NA	NA	NA
Singh (2019)	Singh Parihar, A., Ganachari, M. S., Tekkalaki, B. v, & Patil, S. C. (2019). Clinical Pharmacist Assessment of Monitoring and Resolving the Drug-Related Problems in Bipolar Disorder Patients: A Prospective Observational Study at Tertiary Care Teaching Hospital. International Journal of Pharmaceutical Sciences and Research, 10(6), 2790–2796. https://doi.org/10.13040/IJPSR.0975-8232.10(6).2790-96	1	1	1	1	2	1	0	1	0	0	8	Unclear	Unclear	1	1	1	Unclear	Unclear	No	1	4	NA	NA	NA	NA	NA	NA	NA	NA	NA	NA	NA	NA	NA	NA	NA	NA	NA	NA	NA	NA	NA
Heck (2023)	Heck, J., Noltemeyer, N., Schulze Westhoff, M., Deest-Gaubatz, S., Schröder, S., Krichevsky, B., Simon, N., Gerbel, S., Friedrich, M., Stichtenoth, D. O., Bleich, S., Frieling, H., & Groh, A. (2023). Adverse drug reactions in geriatric psychiatry- retrospective cohort study of a 6-year period. Irish Journal of Medical Science, 192(6), 2917–2927. https://doi.org/10.1007/s11845-023-03300-1	1	1	1	1	NA	NA	1	1	0	1	7	1	1	1	1	1	1	1	1	NA	8	NA	NA	NA	NA	NA	NA	NA	NA	NA	NA	NA	NA	NA	NA	NA	NA	NA	NA	NA	NA	NA
Pratheeksha (2023)	Pratheeksha, N. M., Vijayan, V., Pinto, S. J., Sabin, S., Srinivasa Bhat, U., Nandakumar, U. P., & Vinay, B. C. (2023). Evaluation of Drug Related Problems Among the Geriatric Inpatients of Psychiatry Department: A Retrospective Study. Aging Medicine and Healthcare, 14(1), 29–33. https://doi.org/10.33879/AMH.141.2021.11108	1	1	1	1	0	0	0	0	0	0	4	Unclear	1	1	No	Unclear	Unclear	Unclear	1	NA	3	NA	NA	NA	NA	NA	NA	NA	NA	NA	NA	NA	NA	NA	NA	NA	NA	NA	NA	NA	NA	NA
